# Supplementary material for: Analysis of the impact of the armed conflict in Ukraine on the population of Romania
Source: Front Public Health. 2022 Jul 29;10:964576. doi: 10.3389/fpubh.2022.964576 (PMC9372605; doi:10.3389/fpubh.2022.964576)
Supplement: Supplementary file 1 [file Table_1.XLSX]

## Sheet: Răspunsuri la formular 1
Ce vârstă aveți?	Genul	În ce zona a României locuiți?	Mediul de reședință	Studiile absolvite	1. Aveți cunoștință despre conflictul din Ucraina?	2. Ați avut acces la resurse și materiale de informare (surse de încredere) cu privire la desfășurarea războiului din Ucraina?	3. În ce măsură credeți că sursele de informare false (fake news) reușesc să panicheze persoanele din România atunci cand prezintă informații false cu privire la războiul din Ucraina?	4. Vă este frică de un posibil război dintre România și Federația Rusă în viitorul apropiat?	5. În ce măsură credeți că Federația Rusă a planuit să invadeze și România sau alt stat membru NATO?	6. În ce măsură credeți că Federația Rusă va declanșa un atac nuclear asupra Ucrainei?	7. În ce măsură credeți că președintele Federației Ruse, Vladimir Putin, va porni un război nuclear împotriva stetelor membre NATO?	8. În ce măsură vă simțiți protejați de faptul că România este stat membru NATO?	9. În ce măsură considerați ca fiind benefică pentru securitatea României prezența pe teritoriul statului nostru a capabilităților militare ale NATO?	10. Credeți că în cazul unui atac al Federației Ruse asupra României, statele membre NATO vor veni în ajutorul nostru?	11. În ce măsură credeți că în cazul unui atac al Federației Ruse asupra României, Statele Unite ale Americii nu vor interveni în conflict și vor lăsa România să lupte singură?	12. În ce măsură considerați că s-a implicat comunitatea internaționlă în descurajarea atacului militar al Federației Ruse asupra Ucrainei?	13. În ce măsură considerați oportun sprijinul acordat de comunitatea internațională Ucrainei în conflictul militar cu Federația Rusă?	14. Considerați că actuala criză din Ucraina este o problemă ce privește doar părțile implicate (Ucraina și Federația Rusă)?	15. În ce măsură considerați ca fiind benefică pentru securitatea României implicarea statului nostru în sprijinirea Ucrainei pe perioada actualului conflict?	16. Actualul conflict militar din Ucraina are vreo influență asupra vieții dvs.?	17. În ce măsură considerați că actualul conflict din Ucraina afectează securitatea națională a României?	18. Simțiti presiune economică proprie datorită războiului din Ucraina?	19. În ce măsură credeți că migrația în masa a ucrainienilor pe teritoriul României are vreo influență asupra vieții dvs.?	20. Cum v-ați evalua calitatea vieții în timpul conflictului din Ucraina?	21. Cât de mulțumit(ă) sunteți de sănătatea dvs?	22. În ce măsură considerați că durerea fizică vă împiedică să faceți ceea ce trebuie să faceți?	23. Cât de mult aveți nevoie de vreun tratament medical pentru a funcționa în viața de zi cu zi?	24. Cât de mult vă bucurați de viață?	25. În ce măsură simțiți că viața dvs. are sens?	26. Cât de capabil sunteți să vă concentrați?	27. Cât de în siguranță vă simțiți în viața de zi cu zi?	28. Cât de sănătos este mediul dvs. fizic?	29. Aveți suficientă energie pentru viața de zi cu zi?	30. Sunteți capabil să vă acceptați aspectul corporal?	31. Aveți destui bani pentru a vă satisface nevoile?	32. Cât de disponibile vă sunt informațiile de care aveți nevoie în viața de zi cu zi?	33. În ce măsură aveți oportunitatea de a desfășura activități de relaxare?	34. Cât de ușor puteti găsi modalități de a rezolva probelemele apărute?	35. Cât de mulțumit(ă) sunteți de calitatea somnului dvs.?	36. Cât de mulțumit(ă) sunteți de capacitatea dvs. de a vă desfășura activitățile zilnice?	37. Cât de mulțumit(ă) sunteți de capacitatea dvs. de muncă?	38. Cât de mulțumit(ă) sunteți de propria persoana?	39. Cât de mulțumit(ă) sunteți de relațiile dvs. personale?	40. Cât de mulțumit(ă) sunteți de viața dvs. sexuală?	41. Cât de mulțumit(ă) sunteți de sprijinul pe care îl primți de la prietenii dvs.?	42. Cât de mulțumit(ă) sunteți de condițiile din spațiul dvs. în care locuiți?	43. Cât de mulțumit(ă) sunteți de accesul dvs. la serviciile de sănătate?	44. Cât de mulțumit(ă) sunteți de mijlocul dvs. de transport?	45. Cât de des aveți sentimente negative, disperarea, anxietatea, depresia etc.?
31-35	Bărbat	Oltenia	Rural	Studii doctorale	Da	5	5	3	2	1	1	5	5	5	1	5	5	Nu	4	5	3	4	1	3	4	5	2	3	4	4	3	4	5	5	4	5	3	4	3	4	4	5	5	4	4	4	3	4	3
18-25	Femeie	Oltenia	Rural	Studii universitare	Da	4	5	4	5	5	5	2	2	3	5	4	5	Nu	3	2	5	4	5	4	5	3	1	5	5	4	3	5	5	4	4	5	3	4	3	4	4	4	5	2	5	1	3	1	3
26-30	Bărbat	Oltenia	Urban	Studii universitare	Da	5	5	3	2	2	2	1	5	5	1	3	3	Da	3	1	3	5	2	5	5	1	1	5	5	5	1	5	5	5	1	5	5	5	5	5	5	5	5	5	4	5	2	4	2
41-45	Femeie	Oltenia	Rural	Studii universitare	Da	4	5	1	1	1	1	5	5	5	1	4	5	Nu	5	5	3	5	3	3	5	3	1	4	5	5	5	5	5	4	3	5	4	4	4	5	5	4	5	5	5	5	5	5	2
18-25	Femeie	Oltenia	Urban	Studii universitare	Da	4	5	3	2	3	3	5	5	5	1	2	5	Da	1	2	3	2	5	4	3	5	3	5	4	4	3	4	3	3	3	5	3	4	4	4	4	4	3	4	4	3	3	3	4
36-40	Bărbat	Oltenia	Urban	Studii masterale	Da	5	5	3	3	3	3	4	4	5	1	4	4	Nu	3	4	4	5	4	4	5	1	1	5	5	5	5	5	5	5	5	5	4	5	4	4	5	5	5	5	5	5	3	5	1
26-30	Bărbat	Banat	Urban	Studii universitare	Da	5	5	4	2	3	3	3	4	5	2	5	5	Nu	3	1	3	3	3	5	5	1	1	5	5	5	4	4	5	5	4	5	5	5	5	5	5	5	5	5	5	5	5	5	1
18-25	Bărbat	Oltenia	Urban	Studii liceale	Da	4	5	3	3	3	3	3	3	4	1	3	5	Nu	5	3	1	3	3	3	4	1	2	4	4	5	5	5	5	5	3	4	5	5	4	4	3	4	4	3	4	3	4	4	1
51-55	Femeie	Oltenia	Urban	Studii doctorale	Da	5	1	1	1	1	1	5	5	5	1	5	5	Nu	5	5	2	4	4	5	5	4	1	5	5	5	5	5	5	5	4	5	5	5	5	5	5	5	5	5	5	5	5	5	2
26-30	Femeie	Ardeal	Urban	Studii liceale	Da	4	5	5	5	2	2	5	5	3	4	5	5	Nu	3	4	5	5	1	3	5	1	1	5	5	3	4	4	4	3	3	5	3	4	3	2	3	4	5	2	1	4	1	1	2
18-25	Femeie	Oltenia	Rural	Studii liceale	Da	5	2	3	2	3	1	5	5	5	1	3	5	Da	4	1	1	1	1	4	4	1	2	5	5	5	5	5	5	4	5	5	5	5	4	5	5	5	5	4	4	5	5	3	4
18-25	Femeie	Oltenia	Urban	Studii liceale	Da	5	5	2	1	2	1	5	5	5	1	5	5	Nu	4	2	2	4	1	4	4	2	2	5	5	5	5	5	4	1	2	5	4	3	4	4	4	3	5	5	3	5	2	5	4
31-35	Femeie	Oltenia	Urban	Studii universitare	Da	5	4	5	4	4	3	2	2	2	5	1	2	Nu	2	5	5	5	5	2	3	2	3	3	4	3	1	3	3	5	3	5	3	4	3	2	2	3	3	4	2	2	3	2	2
26-30	Femeie	Muntenia	Urban	Studii universitare	Da	5	5	4	4	3	2	4	4	4	3	4	4	Nu	4	3	3	1	1	5	4	3	2	4	5	4	4	4	4	4	3	4	4	4	5	5	5	5	5	5	5	5	4	5	1
26-30	Femeie	Oltenia	Urban	Studii liceale	Da	4	3	5	3	2	2	3	4	5	2	4	5	Nu știu	4	4	4	4	4	3	3	3	3	3	4	4	3	3	4	4	4	4	4	4	4	4	4	4	4	4	4	4	4	4	4
18-25	Femeie	Muntenia	Urban	Studii liceale	Da	4	3	5	4	4	2	5	5	5	2	5	5	Nu	3	2	3	5	3	3	4	2	2	5	5	4	4	5	3	4	3	4	4	4	4	4	4	4	4	5	5	5	4	5	2
18-25	Femeie	Oltenia	Rural	Studii liceale	Da	4	5	5	3	4	4	3	4	3	3	5	5	Nu	3	5	4	4	5	2	3	2	3	4	3	3	1	3	3	3	2	3	1	3	2	2	3	4	4	4	4	3	2	4	4
18-25	Femeie	Oltenia	Urban	Studii liceale	Da	5	4	3	3	3	3	4	3	4	2	3	4	Nu	4	3	3	3	2	3	3	2	3	3	4	4	4	4	4	4	4	4	4	4	4	4	4	4	4	4	4	4	4	4	2
36-40	Bărbat	Oltenia	Urban	Studii liceale	Da	4	2	5	5	3	5	2	3	3	3	3	4	Da	3	3	3	3	3	3	4	2	2	5	5	5	5	4	4	5	3	4	4	4	4	3	3	4	3	4	4	4	4	4	4
31-35	Femeie	Oltenia	Urban	Studii masterale	Da	3	5	5	3	1	1	1	1	1	1	3	1	Nu	1	1	1	1	1	3	3	3	3	5	5	5	4	4	4	4	3	4	3	3	4	5	5	5	5	4	4	5	5	3	1
18-25	Femeie	Oltenia	Rural	Studii masterale	Da	4	5	5	5	5	5	1	3	3	5	4	3	Nu	3	4	5	5	3	3	3	3	3	3	3	2	2	2	3	2	2	2	2	3	2	3	3	3	2	2	1	3	2	1	3
31-35	Bărbat	Oltenia	Urban	Studii universitare	Da	4	5	2	1	1	1	4	5	5	1	4	4	Nu știu	1	4	3	5	1	4	5	1	1	5	5	5	3	3	5	5	5	4	5	5	5	5	5	5	5	5	4	5	1	5	1
56-60	Femeie	Oltenia	Urban	Studii universitare	Da	5	5	3	2	3	2	4	4	4	1	3	5	Nu	4	2	3	4	1	3	3	3	3	3	3	4	3	3	3	5	1	5	2	3	2	3	3	4	2	1	2	3	2	4	2
36-40	Femeie	Oltenia	Urban	Studii masterale	Da	5	5	4	1	2	2	3	5	5	1	3	4	Nu	4	3	3	3	2	3	4	3	2	4	5	5	4	4	5	5	4	5	3	4	4	5	5	5	4	5	3	3	2	4	2
18-25	Bărbat	Oltenia	Urban	Studii liceale	Da	5	3	5	1	1	1	5	5	5	3	5	2	Da	5	3	1	4	5	2	5	5	1	1	5	2	2	5	3	2	3	4	5	4	4	3	3	5	5	5	3	5	4	5	3
46-50	Femeie	Oltenia	Urban	Studii doctorale	Da	3	5	5	3	1	1	5	4	3	4	4	5	Nu	3	2	3	2	2	4	5	3	1	5	5	5	5	5	5	5	5	4	4	4	5	5	5	5	5	5	5	5	5	5	1
26-30	Femeie	Muntenia	Urban	Studii universitare	Da	5	5	5	5	5	5	3	5	5	2	3	5	Nu	3	5	5	4	1	3	4	3	2	5	5	5	4	4	5	5	4	5	3	4	3	4	5	5	5	5	4	5	2	3	1
18-25	Femeie	Oltenia	Urban	Studii universitare	Da	4	5	5	5	5	5	4	3	4	5	3	4	Nu știu	3	5	5	5	3	3	3	5	3	3	3	3	3	3	2	3	2	3	2	2	1	3	3	5	1	1	1	3	3	2	5
26-30	Bărbat	Ardeal	Urban	Studii liceale	Da	5	4	2	3	4	3	5	5	5	1	5	5	Da	5	1	2	2	1	5	5	1	1	5	5	5	5	5	5	5	4	5	4	4	5	5	5	4	5	5	5	5	5	5	1
18-25	Femeie	Oltenia	Rural	Studii liceale	Da	4	5	3	3	3	3	2	2	3	3	3	3	Nu	1	2	3	4	2	3	3	3	3	4	5	5	4	5	5	2	3	3	3	3	3	3	3	3	3	3	3	3	3	3	2
26-30	Femeie	Oltenia	Urban	Studii masterale	Da	5	2	3	1	2	2	4	4	5	1	3	4	Nu	3	1	3	1	3	4	4	1	2	3	5	5	5	5	5	4	4	5	5	5	5	5	5	5	5	4	5	5	5	5	1
18-25	Femeie	Oltenia	Rural	Studii masterale	Da	5	4	2	2	2	2	2	2	3	3	2	2	Nu	2	2	2	2	3	3	4	4	2	3	3	4	3	4	4	4	4	3	4	4	3	3	4	4	3	1	3	4	3	4	1
18-25	Femeie	Oltenia	Rural	Studii universitare	Da	5	5	5	4	5	4	4	4	5	4	3	4	Nu	3	3	3	3	3	3	4	4	2	5	5	5	4	4	4	4	4	5	4	5	4	4	4	5	5	5	4	3	3	4	4
18-25	Femeie	Oltenia	Rural	Studii liceale	Da	4	5	5	3	5	1	3	5	5	1	2	4	Nu știu	1	3	3	3	2	3	5	3	1	5	5	5	5	5	5	5	4	4	4	4	5	5	5	5	5	5	5	5	4	4	1
26-30	Femeie	Oltenia	Urban	Studii liceale	Da	3	5	2	1	1	1	3	5	4	3	5	5	Nu	3	2	2	4	1	4	4	1	2	5	5	5	5	5	5	5	4	5	4	5	4	4	4	4	4	2	5	5	3	5	2
18-25	Bărbat	Oltenia	Rural	Studii liceale	Da	5	3	1	1	1	1	4	5	5	1	1	5	Nu	3	3	2	5	2	4	5	1	1	5	5	5	5	5	5	5	4	5	4	5	5	5	5	5	5	5	5	5	5	5	1
36-40	Bărbat	Banat	Urban	Studii universitare	Da	5	4	5	3	5	4	3	3	3	4	3	4	Nu	3	4	5	5	4	4	5	2	1	5	5	5	5	5	5	5	3	4	4	4	5	4	5	5	5	5	4	5	2	4	1
18-25	Bărbat	Oltenia	Urban	Studii universitare	Da	5	5	2	3	3	3	4	5	4	3	1	4	Nu	2	4	3	5	3	3	4	4	2	5	5	5	5	5	5	5	3	4	3	3	4	4	5	5	5	5	5	5	3	5	1
26-30	Bărbat	Banat	Urban	Studii masterale	Da	4	4	2	3	2	2	4	4	4	2	3	4	Nu	5	2	4	2	2	5	5	1	1	5	5	5	5	5	5	5	5	5	5	5	5	5	5	5	5	5	5	5	4	5	1
61-65	Bărbat	Oltenia	Urban	Studii doctorale	Da	3	4	2	2	1	1	5	5	5	1	3	5	Nu	3	3	2	3	3	3	3	3	3	3	5	4	4	4	4	5	4	4	4	4	4	4	4	3	3	2	3	4	4	4	2
18-25	Bărbat	Oltenia	Rural	Studii universitare	Da	4	5	1	1	1	1	3	2	3	3	2	5	Nu	4	2	2	1	1	5	5	1	1	5	5	5	5	5	5	5	5	4	5	5	3	5	5	5	5	5	5	5	4	5	1
18-25	Femeie	Oltenia	Rural	Studii liceale	Da	5	3	4	4	5	5	3	1	3	2	1	4	Da	3	1	4	3	1	1	4	1	2	3	3	5	4	5	5	5	5	5	5	5	5	5	5	5	5	1	5	5	5	5	1
18-25	Femeie	Ardeal	Urban	Studii universitare	Da	4	5	3	3	3	2	3	3	4	3	3	2	Da	2	1	3	3	3	4	5	1	1	5	5	5	5	5	5	5	4	5	5	4	5	5	5	5	5	5	5	5	5	5	3
18-25	Femeie	Oltenia	Rural	Studii masterale	Da	5	5	5	5	5	5	5	5	5	5	5	5	Nu	5	3	4	4	4	4	4	5	2	5	5	5	5	5	4	4	4	4	4	4	4	4	4	4	5	4	3	4	3	3	3
31-35	Bărbat	Muntenia	Rural	Studii universitare	Da	3	4	4	3	4	3	1	1	1	5	1	3	Nu	1	2	1	5	5	1	1	2	5	2	5	4	4	2	3	4	1	4	3	3	3	3	3	4	5	2	1	3	1	4	3
18-25	Femeie	Oltenia	Urban	Studii universitare	Da	3	4	3	3	3	3	3	3	3	3	3	3	Nu știu	3	3	3	3	3	3	3	3	3	3	3	3	3	3	3	3	3	3	3	3	3	3	3	3	3	4	3	3	3	4	3
18-25	Bărbat	Oltenia	Rural	Studii liceale	Nu	4	3	1	1	1	1	4	5	5	1	5	5	Da	3	2	1	1	1	1	5	1	1	5	5	5	4	4	4	4	3	3	4	4	5	4	5	4	4	4	5	4	4	4	2
18-25	Femeie	Oltenia	Rural	Studii liceale	Da	2	5	4	2	3	3	3	3	2	3	5	5	Nu știu	3	3	3	5	3	3	5	4	1	2	2	2	4	3	2	5	2	3	3	3	1	3	3	5	1	1	3	3	3	2	5
18-25	Femeie	Oltenia	Urban	Studii liceale	Da	3	5	3	2	3	2	4	3	4	2	3	4	Nu	3	4	3	4	3	3	4	3	2	5	5	5	4	5	5	5	4	4	3	4	4	4	5	4	4	4	3	4	3	3	2
26-30	Bărbat	Oltenia	Urban	Studii universitare	Da	5	4	4	2	1	1	4	5	5	1	3	5	Nu	4	4	4	4	2	3	5	4	1	4	5	5	5	5	5	5	4	3	5	5	5	5	5	5	5	3	3	5	3	5	1
26-30	Bărbat	Oltenia	Urban	Studii universitare	Da	5	4	2	4	5	5	5	3	3	3	3	3	Da	3	3	3	3	3	3	5	4	1	5	5	5	5	5	5	5	3	5	5	5	5	5	5	5	5	5	5	5	5	5	3
31-35	Femeie	Oltenia	Urban	Studii masterale	Da	4	5	4	3	4	3	3	3	3	2	3	4	Nu	3	3	3	3	2	3	4	2	2	4	4	5	3	4	4	4	4	4	4	4	3	4	4	4	4	5	4	4	2	4	1
41-45	Femeie	Oltenia	Urban	Studii universitare	Da	3	4	5	5	5	5	1	1	2	1	5	3	Nu	2	3	4	2	2	2	2	3	4	4	5	4	2	3	3	4	2	3	4	4	2	3	4	4	4	4	4	3	1	4	2
61-65	Bărbat	Bucovina	Urban	Studii universitare	Da	4	5	4	2	1	1	3	3	3	3	3	2	Da	2	5	4	5	4	2	1	2	5	2	5	3	4	2	3	3	3	4	3	3	4	2	1	3	4	2	3	5	4	5	4
18-25	Bărbat	Oltenia	Rural	Studii universitare	Da	5	4	2	2	2	2	4	5	5	2	5	5	Nu	4	1	2	1	2	5	5	2	1	5	5	5	5	5	5	5	5	5	5	5	5	5	5	5	5	5	5	5	5	5	1
31-35	Femeie	Oltenia	Urban	Studii universitare	Da	4	3	5	3	1	1	5	4	3	2	3	3	Nu	2	3	4	4	4	4	5	2	1	5	5	5	3	3	4	5	5	5	5	5	5	5	5	5	5	4	4	5	3	4	3
18-25	Femeie	Oltenia	Urban	Studii universitare	Da	4	5	5	2	2	1	5	5	5	1	1	1	Nu	3	5	2	5	1	3	3	1	3	5	5	4	3	3	3	5	2	5	4	4	2	3	5	5	5	5	5	5	4	5	3
51-55	Femeie	Oltenia	Urban	Studii doctorale	Da	4	4	1	1	4	1	5	5	5	1	5	5	Da	3	1	4	1	1	5	5	4	1	5	5	5	5	5	5	5	5	4	4	4	5	4	4	5	5	5	4	5	3	5	1
18-25	Femeie	Oltenia	Urban	Studii masterale	Da	4	5	5	2	4	2	3	4	5	1	5	5	Nu	3	4	4	5	1	3	3	4	3	3	3	4	4	3	2	3	2	4	2	3	2	3	4	4	5	5	4	2	3	4	4
18-25	Femeie	Oltenia	Rural	Studii liceale	Nu	2	5	4	3	3	4	4	4	4	2	3	3	Nu	3	3	4	2	4	3	5	5	1	5	5	5	4	5	5	5	4	4	4	4	5	5	5	5	5	5	4	5	5	5	2
18-25	Femeie	Oltenia	Urban	Studii liceale	Da	5	5	1	3	3	4	3	4	4	3	5	4	Nu	2	2	4	2	1	3	3	4	3	2	2	3	3	3	2	5	2	4	4	3	1	2	3	3	4	1	5	3	3	3	4
18-25	Bărbat	Oltenia	Urban	Studii universitare	Da	5	3	1	1	1	1	5	4	5	2	5	5	Nu știu	3	2	3	2	2	4	5	1	1	5	5	4	4	5	5	5	4	5	4	4	4	4	4	4	5	5	4	5	4	4	1
56-60	Femeie	Oltenia	Urban	Studii masterale	Da	4	1	1	5	5	5	3	5	5	1	4	5	Nu	5	3	5	5	1	3	2	1	4	2	3	3	4	4	4	4	1	5	3	4	4	5	5	4	4	3	5	5	2	2	2
18-25	Bărbat	Oltenia	Rural	Studii universitare	Da	3	5	5	4	3	2	4	4	4	2	2	2	Nu	2	3	4	4	2	3	4	1	2	5	4	4	4	4	4	4	3	4	4	3	4	4	4	4	4	4	3	3	2	1	1
41-45	Femeie	Oltenia	Rural	Studii universitare	Da	2	3	4	3	3	1	4	5	5	1	3	4	Nu știu	3	3	2	3	3	3	4	3	2	5	5	5	4	4	4	4	5	5	4	3	4	4	4	5	5	5	5	5	4	5	1
26-30	Femeie	Oltenia	Urban	Studii masterale	Da	5	5	5	3	4	3	3	4	5	2	3	5	Nu	3	5	4	5	3	2	4	4	2	2	3	3	2	3	5	5	2	5	2	4	5	3	4	4	4	3	5	3	2	3	1
26-30	Femeie	Banat	Urban	Studii universitare	Da	5	5	4	2	1	1	2	2	5	1	3	5	Nu	2	5	5	5	5	4	5	1	1	5	5	5	5	5	5	5	5	4	5	5	4	5	5	5	5	4	5	5	3	5	1
46-50	Femeie	Oltenia	Urban	Studii universitare	Da	5	5	4	3	3	4	4	3	4	1	5	5	Nu	1	1	3	3	3	3	3	3	3	4	4	5	3	4	4	4	4	4	3	3	2	4	4	4	4	3	3	4	4	4	3
18-25	Femeie	Oltenia	Urban	Studii universitare	Da	3	2	4	2	4	2	3	4	3	3	3	3	Da	3	3	2	4	2	2	2	3	2	2	3	4	3	3	3	4	3	3	4	4	4	3	4	3	2	2	5	3	2	2	2
26-30	Femeie	Muntenia	Urban	Studii universitare	Da	5	3	5	4	3	3	4	5	4	2	3	5	Nu	3	5	4	4	4	4	4	2	2	3	4	4	3	4	4	4	4	4	3	4	3	3	3	3	3	3	3	5	5	5	4
36-40	Bărbat	Oltenia	Urban	Studii masterale	Da	5	5	5	3	2	2	2	2	5	1	3	4	Nu	4	3	4	2	1	3	3	4	3	5	5	5	5	4	5	5	4	5	5	5	5	5	5	4	5	5	5	4	3	5	1
31-35	Femeie	Oltenia	Rural	Studii liceale	Da	5	4	5	5	3	3	4	5	5	1	4	5	Nu	3	5	3	2	1	3	3	1	3	4	5	4	4	4	4	5	5	5	4	5	4	4	4	4	5	3	5	5	5	5	2
26-30	Bărbat	Oltenia	Urban	Studii universitare	Da	3	4	4	4	4	3	4	5	5	3	2	5	Nu	5	2	3	2	3	2	3	3	3	3	3	3	4	3	3	3	3	3	4	3	3	3	4	3	3	3	3	4	2	4	4
31-35	Bărbat	Oltenia	Urban	Studii universitare	Da	5	3	2	1	1	1	5	5	5	1	4	4	Nu	2	2	2	2	1	4	4	2	2	5	5	5	5	4	5	4	5	4	5	4	4	5	5	5	5	5	4	5	3	4	1
31-35	Bărbat	Oltenia	Urban	Studii masterale	Da	4	5	1	1	1	1	1	1	3	3	1	1	Da	1	5	1	3	2	4	4	1	2	4	4	5	5	3	4	5	4	4	3	5	4	4	4	5	4	5	4	4	1	4	4
36-40	Bărbat	Oltenia	Rural	Studii masterale	Da	2	5	2	1	2	1	3	4	4	3	3	2	Da	2	2	4	3	3	4	5	2	1	5	5	5	4	4	4	5	5	4	5	5	5	5	5	5	4	5	4	5	3	5	2
18-25	Bărbat	Oltenia	Rural	Studii liceale	Da	4	2	2	1	2	1	3	4	4	1	3	3	Nu	3	3	2	3	3	3	4	2	2	4	3	3	4	4	4	4	5	4	4	3	5	5	4	4	4	3	4	4	4	5	4
36-40	Femeie	Oltenia	Urban	Studii universitare	Da	2	5	1	1	3	2	2	3	2	4	2	4	Nu	3	1	2	2	1	4	4	1	2	4	4	5	4	4	4	5	4	4	4	4	4	4	4	5	4	4	5	4	3	3	1
41-45	Femeie	Oltenia	Urban	Studii universitare	Da	3	5	5	3	3	3	3	4	4	2	3	3	Nu	3	1	3	4	3	4	4	4	2	5	5	5	3	4	4	5	3	4	3	3	3	4	4	5	5	4	3	4	3	4	2
41-45	Femeie	Oltenia	Urban	Studii universitare	Da	4	5	5	3	1	1	2	3	3	3	2	4	Nu	2	5	5	5	2	2	2	5	4	2	5	4	3	4	2	2	4	5	3	2	4	3	5	4	4	3	1	5	4	5	3
26-30	Femeie	Oltenia	Urban	Studii universitare	Da	3	5	4	3	2	2	2	2	4	1	4	5	Nu	3	4	3	4	4	3	3	1	3	4	5	5	3	4	3	5	3	4	4	4	1	5	4	5	5	4	3	3	2	4	3
18-25	Femeie	Ardeal	Urban	Studii liceale	Da	4	4	5	3	4	5	4	5	4	2	4	3	Nu	4	2	3	2	2	3	3	2	2	4	4	4	2	3	3	2	1	4	3	3	3	3	4	3	3	5	4	3	4	3	4
18-25	Femeie	Ardeal	Rural	Studii universitare	Da	5	5	5	3	3	3	5	5	5	1	5	5	Nu	4	3	4	5	5	5	5	1	1	5	5	5	4	5	5	5	5	5	5	5	5	5	5	5	5	5	5	5	5	5	1
18-25	Femeie	Oltenia	Urban	Studii liceale	Da	5	3	5	4	4	4	4	4	4	3	3	3	Da	3	4	4	5	4	3	3	3	3	3	3	4	3	4	4	3	3	3	4	3	4	3	3	4	4	3	3	4	4	3	3
51-55	Femeie	Oltenia	Urban	Studii doctorale	Da	5	5	5	5	3	3	3	5	5	3	1	4	Nu	3	5	5	5	3	4	5	5	1	5	5	5	4	5	5	5	4	4	5	4	5	5	5	5	5	5	5	5	4	5	1
18-25	Femeie	Oltenia	Rural	Studii liceale	Da	3	5	5	5	5	5	5	5	5	5	5	5	Nu	5	5	5	5	5	1	3	3	3	3	3	3	2	3	1	1	3	3	3	3	2	3	4	3	3	3	3	3	3	3	2
18-25	Bărbat	Oltenia	Urban	Studii liceale	Da	5	5	1	1	3	2	5	5	5	1	5	5	Nu	5	3	2	1	1	5	4	5	2	3	5	3	5	4	3	2	3	4	3	4	1	3	3	4	5	2	4	5	3	1	5
31-35	Bărbat	Oltenia	Urban	Studii universitare	Da	5	4	2	3	3	3	2	2	4	4	5	3	Nu știu	3	1	3	1	4	4	4	4	2	5	5	5	4	5	5	5	3	4	4	5	4	3	5	5	4	4	4	5	2	3	1
26-30	Femeie	Oltenia	Rural	Studii universitare	Da	4	2	5	5	5	5	4	5	5	1	5	5	Nu	3	4	5	3	1	1	5	5	1	5	5	4	5	5	5	5	3	4	5	5	5	4	5	5	5	5	3	5	5	5	1
18-25	Femeie	Oltenia	Urban	Studii universitare	Da	1	4	1	3	3	3	4	3	4	3	3	3	Nu știu	5	3	3	1	1	1	5	1	1	5	5	5	5	5	5	5	5	5	5	5	5	5	5	5	5	4	5	5	5	5	1
31-35	Femeie	Oltenia	Rural	Studii doctorale	Da	3	4	1	2	3	2	2	1	4	3	2	2	Da	1	3	2	3	2	4	3	4	3	5	5	5	4	4	5	4	3	5	3	3	2	5	5	5	2	2	4	5	2	4	3
41-45	Femeie	Oltenia	Urban	Studii universitare	Da	3	3	5	5	5	5	1	1	1	5	1	3	Nu	1	3	5	3	3	3	3	5	3	5	5	5	3	5	5	5	5	5	5	5	5	5	5	5	5	5	5	5	5	5	1
18-25	Bărbat	Banat	Urban	Studii universitare	Da	5	4	2	3	2	2	3	4	5	1	3	2	Nu	5	4	4	5	5	3	4	1	2	4	4	3	3	2	4	4	4	4	3	4	2	4	4	4	4	4	2	4	2	2	4
26-30	Femeie	Oltenia	Urban	Studii masterale	Da	5	3	5	4	3	2	1	2	1	3	4	4	Nu	3	4	5	2	1	4	5	2	1	5	5	5	2	5	5	5	4	5	4	3	4	4	5	5	4	4	5	5	4	5	3
18-25	Bărbat	Banat	Urban	Studii liceale	Da	3	4	5	4	3	3	4	4	5	2	4	5	Nu	2	3	5	5	5	1	4	1	2	2	4	1	3	4	5	5	4	4	4	4	4	4	4	4	5	5	5	5	4	4	4
36-40	Femeie	Oltenia	Urban	Studii doctorale	Da	5	5	2	2	2	2	5	5	5	1	4	5	Nu	5	5	4	4	2	3	2	5	4	4	5	4	4	4	3	5	4	5	3	4	3	4	4	4	5	5	5	5	3	5	3
31-35	Femeie	Oltenia	Rural	Studii masterale	Da	5	4	4	3	1	2	5	3	4	1	3	5	Nu	4	5	4	5	2	2	3	3	3	5	5	4	4	5	4	4	2	5	2	3	4	4	4	5	5	4	4	4	2	2	1
46-50	Bărbat	Oltenia	Rural	Studii liceale	Da	2	5	3	2	1	1	4	5	5	1	3	5	Da	4	5	5	1	1	4	1	1	1	5	5	5	3	5	5	5	5	5	4	5	5	5	5	5	5	5	4	5	3	4	1
18-25	Bărbat	Oltenia	Rural	Studii universitare	Da	5	3	1	1	1	1	5	5	5	1	5	5	Nu	3	3	3	2	3	4	5	3	1	5	5	5	5	5	5	5	5	5	5	5	5	5	5	5	5	5	5	5	3	3	1
18-25	Femeie	Moldova	Urban	Studii liceale	Da	5	4	2	2	1	1	4	5	4	1	2	5	Nu	1	3	3	5	4	4	4	1	2	3	5	5	4	5	4	5	3	5	4	4	5	5	5	5	5	5	4	5	3	4	1
18-25	Femeie	Oltenia	Urban	Studii universitare	Nu	1	5	4	3	3	4	5	5	5	1	5	2	Da	5	5	4	5	2	4	5	3	1	5	5	5	5	5	5	5	4	5	5	3	5	5	5	5	5	5	3	5	5	5	1
36-40	Femeie	Oltenia	Urban	Studii universitare	Da	4	5	5	4	3	3	2	2	2	3	4	4	Nu	3	3	3	5	2	3	4	3	2	3	3	3	3	3	3	4	2	3	3	3	2	3	3	3	3	4	3	4	2	3	4
26-30	Femeie	Ardeal	Urban	Studii masterale	Da	2	5	4	4	2	2	3	3	4	2	2	4	Nu	3	4	4	3	4	2	2	5	2	4	4	2	2	3	2	5	5	4	5	3	3	3	3	3	3	2	4	5	4	5	4
26-30	Femeie	Oltenia	Rural	Studii liceale	Da	4	5	5	5	5	4	3	4	5	3	2	3	Nu știu	4	5	5	5	4	3	2	5	2	4	5	3	4	3	3	5	5	4	5	3	4	4	4	5	5	4	2	3	2	3	5
31-35	Femeie	Oltenia	Urban	Studii masterale	Da	4	5	4	3	3	3	4	5	4	2	3	5	Nu	2	3	4	5	4	3	4	1	2	4	5	5	3	4	5	5	4	3	4	4	5	4	5	5	5	5	4	5	2	4	2
18-25	Femeie	Oltenia	Urban	Studii masterale	Da	4	5	4	3	3	3	5	5	5	3	5	5	Nu	3	5	5	5	5	4	5	4	1	5	5	4	4	4	4	4	4	4	4	4	4	4	4	4	4	4	4	4	3	5	2
31-35	Femeie	Muntenia	Urban	Studii masterale	Da	4	3	3	2	1	2	3	3	3	3	2	3	Nu	3	3	4	3	4	3	4	1	2	4	5	3	4	4	5	5	5	4	4	5	5	4	5	5	5	5	5	5	5	5	4
18-25	Femeie	Ardeal	Urban	Studii liceale	Da	5	5	4	3	3	3	5	5	5	1	5	5	Nu	1	2	3	3	2	2	2	1	2	2	2	1	4	3	1	3	2	5	1	2	2	1	1	2	1	5	4	4	5	3	5
18-25	Bărbat	Oltenia	Urban	Studii universitare	Da	5	5	1	1	1	1	1	1	1	5	1	2	Nu	1	1	1	1	1	5	5	3	1	5	5	5	5	5	5	5	5	5	5	5	5	5	5	5	5	5	5	5	5	5	1
18-25	Femeie	Moldova	Urban	Studii liceale	Da	5	5	4	3	3	3	2	2	2	4	2	5	Nu	1	3	3	4	3	3	2	4	2	3	5	4	2	3	3	5	5	4	3	3	3	2	2	4	4	5	4	5	3	5	3
18-25	Femeie	Oltenia	Rural	Studii liceale	Da	4	5	4	3	1	2	3	4	5	1	3	5	Nu știu	3	2	3	1	1	1	3	4	3	3	3	3	2	3	2	5	2	4	2	2	2	4	5	4	3	4	3	3	3	3	3
18-25	Bărbat	Oltenia	Urban	Studii universitare	Da	5	5	3	2	1	3	4	4	5	1	3	3	Nu	3	2	2	3	3	4	5	3	1	5	5	5	4	4	3	5	4	5	5	5	5	4	4	5	3	2	2	5	3	3	3
31-35	Bărbat	Oltenia	Urban	Studii universitare	Da	4	4	2	1	1	1	4	5	4	1	5	3	Da	2	3	2	2	1	3	4	2	2	5	5	4	4	4	4	5	3	4	4	3	4	4	4	3	4	3	3	3	3	3	4
18-25	Femeie	Oltenia	Rural	Studii universitare	Da	4	5	5	4	3	3	2	3	3	3	4	5	Nu știu	3	1	3	3	2	2	4	3	2	5	5	5	4	4	5	5	3	4	4	4	5	4	4	5	5	5	4	5	4	4	1
18-25	Bărbat	Moldova	Rural	Studii universitare	Da	5	4	2	4	3	4	4	5	5	2	3	4	Nu	3	1	3	3	3	1	3	4	3	5	5	4	3	3	4	5	2	3	3	3	1	3	3	5	4	3	4	2	3	3	2
18-25	Femeie	Oltenia	Urban	Studii liceale	Da	4	5	5	3	5	5	5	5	4	3	5	5	Da	5	3	5	2	5	5	5	5	1	5	5	5	5	5	4	5	4	5	5	5	5	5	5	5	5	5	3	5	4	5	5
41-45	Bărbat	Oltenia	Urban	Studii masterale	Da	4	5	3	1	2	1	4	3	2	2	4	4	Nu	2	4	4	4	3	3	3	2	2	3	4	4	2	3	3	2	4	4	2	3	2	3	3	4	4	3	4	4	2	2	2
Peste 65	Femeie	Bucovina	Rural	Studii gimnaziale	Da	2	5	5	5	5	5	2	1	3	3	3	3	Nu știu	4	3	3	4	3	1	3	1	3	4	4	3	1	3	3	3	3	4	3	3	3	3	3	3	3	3	4	3	4	4	3
18-25	Femeie	Oltenia	Rural	Studii universitare	Da	3	5	1	4	3	5	5	3	5	5	4	4	Da	4	2	3	3	3	2	5	4	1	3	5	5	5	5	4	3	1	5	4	5	4	4	4	5	5	2	5	4	5	3	3
51-55	Bărbat	Oltenia	Urban	Studii universitare	Da	4	4	2	4	1	1	2	3	3	3	2	2	Da	3	3	3	2	2	3	4	4	2	5	5	5	4	4	4	4	4	4	4	4	3	4	4	4	4	4	4	4	3	4	2
18-25	Femeie	Ardeal	Urban	Studii liceale	Da	5	5	4	3	4	3	3	4	4	1	5	5	Nu	4	4	4	2	2	3	5	1	1	3	4	2	3	4	4	2	4	4	3	3	4	4	3	4	4	3	4	2	4	3	5
26-30	Bărbat	Oltenia	Urban	Studii liceale	Nu	3	5	1	4	4	4	2	2	3	4	5	5	Nu	2	1	3	1	3	4	4	3	2	5	4	5	4	4	5	3	5	4	5	5	4	5	5	4	5	3	4	5	5	5	1
18-25	Bărbat	Oltenia	Urban	Studii universitare	Da	3	5	4	4	3	3	1	3	1	5	1	2	Nu	3	4	5	5	3	3	5	1	1	5	5	5	5	5	5	5	5	5	5	5	5	5	5	5	5	5	5	5	5	5	5
61-65	Femeie	Moldova	Urban	Studii liceale	Da	3	5	5	3	1	1	1	3	4	4	1	5	Nu	4	5	4	5	1	1	2	3	2	1	1	3	4	3	3	4	1	3	1	1	1	1	1	2	2	1	1	3	1	3	5
31-35	Femeie	Oltenia	Urban	Studii masterale	Da	5	5	2	1	3	1	5	5	5	3	4	4	Nu	3	1	3	1	1	4	4	5	2	4	5	5	5	5	5	5	4	4	4	4	3	4	4	4	4	4	4	4	4	4	1
31-35	Femeie	Banat	Urban	Studii universitare	Da	4	5	4	4	4	4	1	3	2	4	2	4	Nu	2	3	4	1	1	3	2	4	4	4	4	3	2	3	2	3	3	4	1	3	2	3	2	2	1	1	1	4	4	1	5
26-30	Femeie	Oltenia	Rural	Studii universitare	Da	1	5	3	5	2	2	1	1	1	5	1	1	Nu	1	1	5	5	1	1	2	1	4	1	1	2	3	1	2	3	4	3	2	3	1	2	2	1	3	4	1	5	1	5	5
18-25	Femeie	Oltenia	Urban	Studii universitare	Da	3	5	5	4	4	5	4	5	5	4	4	4	Nu	5	5	5	3	3	2	5	4	1	5	5	4	4	3	4	4	3	3	4	4	3	3	2	4	4	5	3	4	4	5	3
18-25	Femeie	Ardeal	Urban	Studii universitare	Da	3	5	1	1	1	1	1	1	3	3	1	1	Da	1	1	5	3	3	5	5	1	1	5	5	5	5	5	5	5	5	5	5	3	3	5	5	5	5	5	5	5	5	5	1
18-25	Femeie	Ardeal	Urban	Studii liceale	Da	5	2	3	1	3	3	4	3	5	3	3	4	Nu știu	3	2	4	4	4	4	5	3	1	5	5	5	4	4	3	3	3	4	4	4	3	5	4	5	5	4	5	5	5	5	2
31-35	Femeie	Muntenia	Urban	Studii masterale	Da	5	5	4	1	2	2	3	4	4	3	4	5	Nu	2	3	5	1	2	5	4	1	2	4	5	5	5	4	5	5	5	5	5	5	5	4	5	4	5	5	5	4	3	5	1
Peste 65	Femeie	Oltenia	Rural	Studii liceale	Da	5	2	4	2	2	3	5	5	5	3	5	5	Nu	5	4	5	5	5	5	5	5	1	5	5	5	5	5	4	5	2	5	2	3	5	5	5	5	5	3	5	5	2	5	2
Peste 65	Femeie	Muntenia	Urban	Studii universitare	Da	3	5	2	2	2	3	1	1	2	2	2	1	Da	2	2	2	4	1	3	4	2	2	5	4	4	3	4	4	4	2	1	4	4	3	4	4	5	4	5	4	5	4	5	1
51-55	Femeie	Oltenia	Rural	Studii liceale	Da	5	2	5	5	5	5	2	2	1	1	4	4	Nu știu	5	5	5	5	4	2	1	4	5	1	1	3	1	1	4	5	1	5	1	1	1	2	2	1	3	1	4	3	1	5	3
46-50	Femeie	Oltenia	Urban	Studii doctorale	Da	5	5	5	4	2	2	3	4	3	3	3	3	Nu	1	3	4	3	2	3	3	3	3	4	5	4	3	5	4	5	3	4	4	4	4	4	4	4	3	4	3	4	4	4	1
31-35	Femeie	Oltenia	Rural	Studii liceale	Da	4	4	1	1	3	2	4	4	3	3	3	3	Nu	3	3	3	5	3	3	3	3	2	5	4	4	4	4	4	5	4	4	3	3	3	3	4	4	4	4	4	4	1	3	1
18-25	Femeie	Oltenia	Urban	Studii universitare	Da	5	5	4	4	3	3	4	3	3	3	4	4	Da	5	5	4	4	3	1	2	2	2	1	2	2	2	2	2	1	4	2	3	3	3	3	3	2	2	2	2	2	2	2	2
36-40	Femeie	Oltenia	Urban	Studii universitare	Da	4	5	5	5	3	5	3	5	5	4	4	4	Nu	4	5	4	5	3	3	3	5	3	3	5	5	4	5	5	5	4	5	3	3	5	4	4	4	4	4	2	5	3	5	1
31-35	Femeie	Muntenia	Urban	Studii masterale	Da	5	5	5	4	4	4	4	4	5	1	3	5	Nu	4	5	5	5	4	2	5	4	1	2	5	2	3	4	2	4	4	4	2	2	2	3	2	3	3	1	3	3	5	3	5
26-30	Bărbat	Oltenia	Rural	Studii universitare	Da	3	4	1	1	1	1	4	4	4	2	3	3	Nu	3	3	2	3	1	4	4	2	2	5	4	4	4	3	3	4	4	3	4	4	4	4	4	4	4	4	3	4	3	4	2
51-55	Femeie	Moldova	Urban	Studii liceale	Da	1	5	1	1	1	1	1	1	2	5	1	2	Da	1	5	1	5	2	1	4	2	2	3	5	4	3	4	2	5	2	2	2	1	3	3	5	5	5	5	4	4	1	4	2
41-45	Femeie	Oltenia	Urban	Studii masterale	Da	5	5	4	3	3	3	5	5	5	1	4	5	Nu	4	2	2	1	2	4	5	5	1	5	5	5	5	4	5	5	4	4	4	4	3	4	5	5	5	5	5	5	5	5	1
46-50	Femeie	Ardeal	Urban	Studii gimnaziale	Da	3	4	5	5	3	5	3	3	4	3	5	5	Nu	3	1	4	1	3	3	5	1	1	5	5	5	5	5	5	5	1	5	1	3	3	5	5	5	4	4	5	5	5	5	3
31-35	Femeie	Oltenia	Rural	Studii masterale	Da	4	3	4	3	2	2	4	5	4	2	3	5	Nu	3	3	5	4	5	3	3	4	3	3	3	4	3	3	3	4	3	4	2	3	2	2	3	3	3	3	4	3	2	3	4
26-30	Femeie	Oltenia	Rural	Studii liceale	Da	3	4	5	4	5	5	2	3	3	4	4	5	Nu știu	3	4	5	4	3	2	2	5	4	2	2	3	2	2	3	4	1	2	2	2	1	2	2	3	3	4	3	3	1	1	4
36-40	Femeie	Moldova	Urban	Studii masterale	Da	4	4	5	3	2	2	3	3	3	3	4	4	Nu	3	3	4	4	4	3	4	4	2	4	5	5	4	4	5	5	4	4	3	4	4	5	5	5	4	4	4	4	3	4	1
26-30	Femeie	Oltenia	Rural	Studii universitare	Nu	3	5	5	3	5	4	4	4	4	3	4	4	Da	4	4	4	5	4	3	3	4	3	3	4	3	3	4	4	5	3	5	4	4	4	5	5	5	5	5	5	4	5	5	3
18-25	Femeie	Oltenia	Rural	Studii universitare	Da	4	5	5	5	4	3	3	4	4	5	1	4	Nu	1	3	5	5	5	4	5	2	1	4	4	4	3	4	5	4	4	5	5	4	5	5	5	4	4	5	3	3	1	4	1
56-60	Femeie	Ardeal	Urban	Studii universitare	Da	4	5	4	1	1	1	1	2	1	3	5	3	Nu	1	2	2	5	1	4	5	1	1	5	5	5	5	4	5	5	4	5	5	5	5	5	5	5	4	3	5	5	1	4	1
46-50	Bărbat	Moldova	Rural	Studii liceale	Da	5	1	1	1	1	1	5	5	5	1	3	5	Nu	5	1	5	1	1	3	4	2	2	5	5	5	5	4	5	5	2	5	3	3	5	5	5	5	5	5	5	4	3	5	1
26-30	Bărbat	Oltenia	Rural	Studii masterale	Da	5	5	2	3	2	2	4	5	5	5	3	4	Nu știu	3	4	4	3	5	5	5	3	1	5	5	5	5	5	5	5	5	5	5	5	4	5	5	5	5	5	5	5	5	5	5
41-45	Femeie	Oltenia	Urban	Studii universitare	Da	4	5	2	2	2	2	4	4	3	3	3	3	Nu	3	2	3	4	3	4	4	4	2	4	4	4	3	4	3	4	3	5	3	3	4	4	4	4	4	4	3	3	3	5	3
51-55	Femeie	Oltenia	Rural	Studii liceale	Da	4	1	3	2	2	2	5	5	5	1	5	5	Nu	2	1	1	2	2	4	3	4	3	5	5	5	4	5	4	4	4	5	3	5	4	4	4	5	5	3	5	5	5	4	1
26-30	Bărbat	Moldova	Urban	Studii masterale	Da	5	5	2	1	1	3	4	4	4	2	4	4	Nu	4	4	4	4	3	3	4	4	2	4	4	4	5	4	5	4	2	5	2	3	4	5	5	5	4	3	2	4	3	3	2
36-40	Femeie	Moldova	Urban	Studii universitare	Da	5	5	3	3	3	3	4	4	4	4	3	5	Nu	1	3	5	3	1	3	1	5	5	3	4	4	3	4	4	5	3	4	3	3	3	3	3	2	4	3	5	2	3	4	5
18-25	Femeie	Oltenia	Rural	Studii universitare	Da	5	5	1	1	1	1	5	5	5	1	5	3	Nu	5	5	1	5	1	2	5	5	1	5	5	3	5	5	3	5	2	5	2	5	5	3	5	5	5	5	5	5	1	3	1
41-45	Femeie	Muntenia	Urban	Studii liceale	Da	5	4	3	2	2	2	5	5	5	1	4	5	Nu	5	4	3	3	3	5	5	1	1	5	5	5	5	3	5	5	5	5	5	5	5	5	5	5	5	5	5	5	5	5	2
Peste 65	Femeie	Moldova	Urban	Studii masterale	Da	5	5	5	4	3	3	4	5	5	2	3	4	Nu	4	4	4	4	4	4	4	4	2	4	4	4	4	4	4	4	4	4	4	3	4	4	4	4	3	4	3	4	4	4	4
31-35	Femeie	Ardeal	Rural	Studii liceale	Da	4	5	3	2	2	2	2	1	2	3	1	4	Nu	3	3	3	2	3	3	4	3	2	5	5	5	4	5	4	5	4	5	3	4	4	5	5	5	5	5	5	5	5	5	1
56-60	Bărbat	Muntenia	Urban	Studii masterale	Da	4	4	2	1	1	1	4	4	4	2	3	5	Nu	3	1	2	2	1	4	3	1	3	4	5	4	4	5	4	5	5	4	3	4	4	4	4	5	4	4	4	5	5	5	1
41-45	Femeie	Muntenia	Urban	Studii universitare	Da	5	3	1	1	2	2	5	5	5	1	2	5	Nu știu	3	1	2	1	1	5	5	1	1	5	5	5	5	5	5	5	5	5	5	5	4	5	5	5	5	5	5	5	5	5	1
31-35	Bărbat	Ardeal	Urban	Studii liceale	Da	4	5	3	1	1	1	5	5	5	3	4	3	Nu știu	5	1	1	3	3	4	4	5	2	5	5	5	3	5	4	2	4	4	4	5	4	5	5	5	5	4	5	3	5	5	1
61-65	Bărbat	Moldova	Urban	Studii gimnaziale	Da	3	1	1	2	2	2	5	5	5	1	3	4	Nu	4	1	2	1	1	3	3	3	3	5	5	5	5	3	3	4	4	4	4	3	4	4	3	4	5	4	5	5	3	4	3
31-35	Bărbat	Muntenia	Urban	Studii universitare	Da	2	5	2	2	2	2	4	4	5	1	4	4	Nu	2	3	4	3	3	5	5	1	1	5	5	5	5	5	5	5	5	5	5	5	5	5	5	5	5	5	5	5	3	1	4
18-25	Femeie	Oltenia	Urban	Studii masterale	Da	5	3	4	1	2	1	3	3	4	2	4	3	Nu	2	3	4	1	1	3	4	2	2	3	4	3	3	4	2	4	4	5	3	3	3	2	3	2	3	3	3	4	4	4	4
18-25	Bărbat	Oltenia	Urban	Studii liceale	Da	4	5	4	3	2	2	3	4	5	1	5	2	Nu	3	3	3	3	1	3	4	1	2	3	3	3	4	3	3	3	2	4	4	3	5	3	2	3	3	3	1	5	3	4	2
18-25	Femeie	Oltenia	Urban	Studii liceale	Da	5	5	3	3	4	3	5	5	5	1	4	4	Nu	3	2	2	1	2	3	4	4	2	5	5	5	4	4	5	5	4	5	5	4	4	4	4	4	4	3	5	4	4	5	2
31-35	Femeie	Oltenia	Urban	Studii universitare	Da	3	5	5	1	4	3	1	1	1	1	3	5	Da	1	5	3	3	5	3	5	1	1	5	5	5	4	5	5	4	4	5	4	4	4	4	4	5	5	5	5	5	3	4	1
18-25	Bărbat	Banat	Urban	Studii liceale	Da	2	4	3	2	2	2	3	4	4	2	3	4	Nu	2	1	2	1	2	4	4	1	2	4	4	4	4	4	4	4	4	4	4	4	4	4	4	4	4	4	5	4	4	4	3
18-25	Femeie	Oltenia	Rural	Studii liceale	Da	3	5	5	4	3	1	3	3	3	2	4	5	Nu	4	3	5	4	3	2	3	4	2	4	4	3	2	4	4	5	3	4	2	3	3	4	4	4	3	5	3	3	3	1	1
18-25	Femeie	Muntenia	Urban	Studii universitare	Da	5	5	3	3	3	3	5	5	5	2	4	4	Nu	3	4	3	3	2	4	5	1	1	4	4	4	4	4	4	4	5	5	5	5	3	3	3	4	4	3	4	5	5	4	3
18-25	Femeie	Bucovina	Urban	Studii universitare	Da	4	3	1	4	2	3	4	5	4	2	3	4	Nu	5	3	3	4	4	3	5	1	1	5	5	4	5	5	5	5	5	5	4	4	5	5	5	5	5	5	5	5	5	5	2
46-50	Femeie	Oltenia	Urban	Studii masterale	Da	3	4	1	1	1	1	4	4	5	5	2	4	Nu	2	1	3	3	3	3	3	3	3	5	5	5	4	4	4	4	2	2	4	4	4	4	4	4	5	5	5	5	1	4	1
18-25	Femeie	Oltenia	Urban	Studii liceale	Da	1	5	1	1	1	1	3	5	3	3	4	4	Nu	1	1	2	2	2	4	5	3	1	5	5	5	5	5	5	5	4	4	4	5	5	4	4	5	5	5	5	5	1	3	1
46-50	Bărbat	Oltenia	Urban	Studii doctorale	Da	5	4	4	5	2	3	3	5	4	1	4	5	Nu	5	4	4	4	4	3	4	1	2	5	4	5	3	5	5	4	4	5	4	4	5	5	5	4	5	5	5	5	4	3	1
31-35	Femeie	Oltenia	Rural	Studii masterale	Da	4	5	5	4	3	3	3	3	3	2	4	4	Nu	2	2	2	1	1	4	4	1	2	4	5	5	4	3	4	5	3	4	4	4	4	4	4	5	5	4	4	4	2	3	1
18-25	Femeie	Oltenia	Urban	Studii universitare	Da	3	5	5	3	3	3	2	2	2	3	3	4	Nu	3	1	2	2	1	3	4	5	2	5	5	4	4	4	4	5	3	4	3	3	4	4	4	5	5	5	4	4	3	3	3
46-50	Femeie	Oltenia	Urban	Studii universitare	Da	4	4	4	2	4	3	1	2	1	5	4	4	Nu	2	4	4	4	4	3	3	4	3	3	4	5	3	3	3	5	2	4	2	4	2	4	4	5	4	1	2	4	1	4	2
18-25	Bărbat	Oltenia	Urban	Studii universitare	Da	3	5	4	1	1	1	3	5	4	1	2	4	Da	1	3	1	5	2	4	3	2	3	4	4	4	3	4	4	5	4	4	4	4	4	4	4	5	5	5	4	5	4	5	4
61-65	Femeie	Oltenia	Urban	Studii liceale	Da	1	5	5	3	3	3	3	3	4	1	4	5	Nu	3	4	3	5	3	3	3	3	3	4	5	4	3	3	3	4	3	3	3	3	3	3	2	4	5	1	3	4	3	3	4
18-25	Femeie	Oltenia	Urban	Studii universitare	Da	3	5	1	2	2	1	3	3	3	3	3	3	Nu știu	1	3	3	5	4	3	5	3	1	2	1	5	4	4	3	3	1	4	3	4	5	4	5	4	4	1	4	2	3	2	5
26-30	Bărbat	Banat	Urban	Studii universitare	Da	2	5	1	3	5	5	5	5	5	5	5	5	Nu	3	3	3	3	3	3	3	3	3	3	3	3	3	3	3	3	3	4	2	3	4	4	4	5	4	5	3	5	3	5	1
61-65	Femeie	Muntenia	Urban	Studii masterale	Da	5	3	4	2	5	4	4	3	3	3	4	5	Nu	3	5	3	5	2	4	5	4	1	4	5	5	4	5	5	4	4	5	4	4	4	4	4	4	4	1	3	5	4	5	1
31-35	Bărbat	Ardeal	Urban	Studii universitare	Da	5	5	1	1	1	1	5	5	5	1	5	5	Da	5	1	5	5	1	5	5	3	1	3	3	4	4	3	3	5	2	3	4	4	3	3	5	4	4	5	5	4	4	3	4
18-25	Femeie	Oltenia	Rural	Studii liceale	Da	4	1	5	4	3	4	2	4	4	3	4	5	Nu	1	3	4	3	3	4	3	3	3	5	4	2	2	4	3	2	4	5	3	2	3	2	2	4	5	5	2	2	2	3	4
31-35	Femeie	Oltenia	Urban	Studii masterale	Da	3	5	2	3	2	2	1	1	1	5	2	3	Nu	1	2	5	3	3	4	5	1	1	5	5	5	4	4	5	5	4	4	5	5	5	5	5	5	5	5	4	4	2	2	1
51-55	Bărbat	Dobrogea	Urban	Studii universitare	Da	4	4	5	4	1	2	2	4	4	2	1	5	Nu	5	2	5	1	1	4	4	2	2	4	5	5	4	5	5	5	5	4	5	5	5	5	5	4	4	4	4	5	3	5	1
18-25	Femeie	Oltenia	Rural	Studii liceale	Da	3	1	3	3	1	1	5	5	3	3	3	3	Nu știu	3	1	1	1	1	3	5	4	1	5	5	4	3	3	3	5	3	4	5	4	5	3	5	5	5	3	5	5	3	4	1
18-25	Bărbat	Oltenia	Urban	Studii masterale	Da	4	5	2	2	1	1	5	5	5	1	5	5	Da	3	3	3	4	1	3	4	4	2	5	5	2	3	3	3	3	2	5	3	3	2	3	2	3	2	3	3	2	3	3	5
26-30	Femeie	Dobrogea	Urban	Studii liceale	Da	3	5	3	4	5	3	3	5	3	3	3	4	Nu	3	5	3	5	4	3	3	2	2	4	5	5	4	4	3	3	3	3	4	3	2	3	4	4	4	4	3	4	2	4	5
46-50	Femeie	Oltenia	Urban	Studii universitare	Da	5	4	4	4	3	3	4	5	5	1	4	5	Nu	4	3	4	4	3	4	5	1	1	5	5	5	4	5	5	5	5	5	5	5	5	5	5	5	5	5	5	5	4	4	1
18-25	Femeie	Banat	Rural	Studii universitare	Da	5	5	4	4	4	4	3	3	4	2	2	4	Nu	4	5	4	4	2	2	2	1	4	1	3	2	1	1	1	3	3	5	2	3	4	3	4	2	2	4	3	5	4	5	5
41-45	Bărbat	Muntenia	Rural	Studii liceale	Da	5	4	4	1	4	4	1	1	4	3	1	3	Nu	3	5	4	5	2	3	4	3	2	5	5	5	4	5	5	5	5	4	5	4	5	5	5	5	5	5	3	5	4	5	1
18-25	Femeie	Oltenia	Rural	Studii liceale	Da	4	4	5	5	3	3	3	3	2	5	3	3	Nu	3	5	5	5	5	3	4	4	2	3	2	2	2	2	3	1	2	4	1	4	3	3	3	2	2	4	1	3	2	2	4
26-30	Femeie	Ardeal	Urban	Studii masterale	Da	4	5	5	3	4	3	4	4	5	1	3	4	Nu	3	2	3	1	1	5	5	1	1	5	5	5	5	5	5	5	5	5	5	5	5	5	5	5	5	5	5	5	5	5	3
56-60	Bărbat	Moldova	Urban	Studii masterale	Da	1	5	1	1	1	1	3	1	1	5	1	3	Da	1	1	1	1	1	5	2	5	2	2	5	4	3	3	4	4	5	4	3	3	2	1	1	4	5	4	4	4	2	4	1
36-40	Bărbat	Oltenia	Urban	Studii universitare	Da	3	5	4	1	2	2	5	5	5	2	3	4	Nu	5	1	3	5	1	3	4	2	2	5	5	5	5	5	5	5	3	4	4	4	4	5	5	5	5	5	4	5	3	4	1
31-35	Femeie	Ardeal	Urban	Studii masterale	Da	5	3	2	3	2	3	4	4	5	2	2	4	Nu	3	2	3	5	3	3	5	2	1	5	5	5	4	5	5	5	5	5	5	5	4	5	5	5	5	5	5	4	4	5	1
41-45	Femeie	Ardeal	Urban	Studii universitare	Da	5	5	1	1	3	2	4	5	5	1	3	5	Nu	5	3	3	2	3	3	3	2	3	3	3	2	3	4	4	5	3	5	4	3	2	4	4	4	4	4	4	4	4	4	3
36-40	Bărbat	Moldova	Urban	Studii masterale	Da	5	3	2	1	1	1	5	4	5	1	3	4	Nu	4	3	3	4	3	3	5	1	1	4	4	4	4	4	4	5	4	4	4	4	3	4	4	5	4	4	3	4	5	3	2
36-40	Bărbat	Banat	Urban	Studii universitare	Da	4	4	4	4	3	4	2	3	5	3	4	4	Da	4	3	4	5	3	4	4	3	2	4	4	4	4	3	3	2	3	4	3	4	3	3	4	4	4	4	4	3	3	4	2
26-30	Bărbat	Oltenia	Urban	Studii universitare	Da	5	5	5	4	2	3	2	3	3	3	3	1	Nu	2	5	4	5	3	2	4	3	2	3	3	2	1	5	2	5	5	5	5	4	2	2	2	5	5	5	3	5	4	5	2
46-50	Femeie	Oltenia	Urban	Studii universitare	Da	3	5	3	3	3	3	4	5	5	1	5	5	Nu	3	1	1	1	1	3	3	1	3	5	5	4	5	3	4	5	5	4	5	3	3	3	3	5	4	1	2	5	3	5	1
61-65	Femeie	Moldova	Urban	Studii liceale	Da	5	2	5	4	3	1	5	5	5	1	5	5	Nu	4	5	2	5	2	1	2	2	4	1	5	5	1	4	4	4	1	5	1	4	5	5	5	5	5	4	4	4	1	2	1
18-25	Femeie	Oltenia	Urban	Studii universitare	Da	2	5	5	4	3	3	3	4	3	5	3	4	Da	4	2	4	5	4	2	5	5	1	3	3	5	3	4	3	5	2	5	4	4	5	4	5	4	4	5	2	3	4	3	3
36-40	Femeie	Oltenia	Urban	Studii universitare	Da	5	5	5	5	3	3	2	5	5	1	3	3	Nu	3	5	4	5	3	3	3	3	3	2	2	2	2	3	3	1	1	5	2	3	3	3	3	2	3	1	3	3	5	3	2
26-30	Femeie	Oltenia	Urban	Studii masterale	Da	3	5	4	3	4	3	3	3	3	4	3	3	Nu	3	5	4	3	2	4	5	1	1	4	4	4	4	4	5	5	5	4	4	4	3	5	5	5	5	5	5	5	4	5	1
61-65	Bărbat	Ardeal	Rural	Studii liceale	Da	4	4	3	1	1	1	4	4	3	1	2	5	Nu	3	3	3	1	1	4	4	2	2	4	4	4	4	4	4	5	3	3	3	4	4	4	4	4	4	3	4	5	4	5	1
46-50	Bărbat	Oltenia	Urban	Studii doctorale	Da	2	4	3	2	1	1	4	4	5	2	1	2	Nu	2	2	3	2	1	3	4	1	2	4	4	4	4	4	4	4	4	4	4	4	4	4	4	4	4	4	4	4	1	3	1
18-25	Femeie	Oltenia	Rural	Studii universitare	Da	3	5	5	4	5	5	3	3	3	4	3	5	Nu știu	3	4	3	3	2	3	4	3	2	5	5	3	3	4	3	3	2	2	3	3	3	3	1	4	3	3	3	5	1	3	4
26-30	Bărbat	Banat	Urban	Studii masterale	Da	5	4	3	4	3	4	4	5	4	2	4	4	Nu	4	1	3	1	1	4	4	1	2	5	5	5	4	4	3	5	4	5	5	4	3	4	4	4	4	4	5	4	5	5	4
41-45	Femeie	Ardeal	Urban	Studii universitare	Da	4	5	4	2	3	3	4	3	5	1	3	5	Nu	2	2	4	1	1	4	5	4	1	4	5	5	4	4	5	4	4	3	3	4	4	5	5	4	4	3	4	4	4	4	3
31-35	Femeie	Muntenia	Urban	Studii masterale	Da	4	4	5	3	3	2	4	4	5	2	2	5	Nu	2	3	3	3	2	4	4	2	2	3	4	2	3	3	2	3	3	4	3	3	3	3	3	3	3	3	4	3	2	3	2
31-35	Femeie	Muntenia	Urban	Studii universitare	Da	2	4	2	1	2	2	4	4	4	2	1	1	Nu	3	1	1	1	2	5	5	3	1	4	5	4	4	4	4	4	3	4	4	4	4	4	4	4	4	4	4	4	4	4	1
26-30	Femeie	Oltenia	Rural	Studii universitare	Da	1	5	3	1	5	3	5	5	5	1	3	3	Nu	1	3	3	5	2	3	5	1	1	4	5	4	4	5	5	5	2	5	3	3	3	3	5	4	4	5	5	5	2	4	4
41-45	Bărbat	Muntenia	Urban	Studii universitare	Da	4	2	4	1	3	1	4	3	3	3	1	1	Da	1	4	4	4	1	3	4	2	2	5	4	4	4	4	4	4	5	4	4	4	3	4	4	4	3	4	3	4	3	5	1
18-25	Femeie	Oltenia	Rural	Studii universitare	Da	3	5	5	3	5	3	5	5	5	2	5	4	Nu	5	3	3	5	5	3	3	5	3	5	5	4	5	5	3	5	4	5	4	5	3	5	5	5	5	5	5	5	5	5	3
31-35	Femeie	Oltenia	Urban	Studii masterale	Da	5	5	3	3	4	3	3	3	3	3	3	3	Da	2	3	3	4	3	4	3	4	3	4	5	5	4	5	4	5	3	4	4	4	3	3	4	5	5	4	5	5	5	4	1
31-35	Femeie	Oltenia	Rural	Studii liceale	Nu	3	5	4	3	3	3	2	4	3	1	4	3	Nu	1	2	3	4	1	5	4	4	2	5	5	5	3	3	4	3	1	3	2	5	5	5	5	5	5	5	1	5	5	5	2
18-25	Femeie	Oltenia	Urban	Studii liceale	Da	3	4	5	3	4	4	4	4	5	1	3	3	Nu	2	3	4	5	1	3	3	3	3	4	5	4	3	3	3	4	4	5	3	3	3	3	4	4	4	3	3	5	4	1	1
41-45	Bărbat	Oltenia	Urban	Studii masterale	Da	5	2	1	1	1	1	4	5	5	2	2	4	Nu știu	3	1	2	4	1	5	4	1	2	5	5	5	5	5	5	5	5	5	5	4	5	5	5	5	5	5	5	5	5	5	1
61-65	Bărbat	Oltenia	Urban	Studii doctorale	Da	4	5	1	1	1	1	5	5	5	1	4	4	Nu	4	4	3	4	3	3	5	2	1	5	5	5	5	4	5	5	4	5	4	5	5	5	5	5	5	5	4	5	4	5	1
36-40	Femeie	Oltenia	Urban	Studii universitare	Da	2	3	5	4	4	3	1	2	3	3	2	2	Nu	3	3	5	4	4	4	3	5	3	2	3	3	2	1	2	3	1	1	1	2	2	1	2	3	3	5	3	4	1	3	3
31-35	Femeie	Muntenia	Urban	Studii masterale	Da	4	5	3	5	5	5	4	5	5	1	2	5	Nu	4	5	5	4	3	3	4	2	2	4	5	4	4	4	4	5	4	4	3	5	4	4	4	5	5	4	5	3	3	4	1
18-25	Femeie	Ardeal	Urban	Studii universitare	Da	5	5	3	4	1	1	4	5	5	1	5	5	Nu	3	3	4	1	2	3	3	1	3	2	3	2	4	5	3	3	5	5	3	2	2	2	2	2	1	1	1	5	4	1	3
41-45	Femeie	Moldova	Rural	Studii liceale	Da	5	4	5	5	3	3	4	5	3	3	2	3	Da	4	5	5	5	5	2	3	5	3	2	3	5	3	4	4	4	3	5	2	3	4	4	4	4	4	4	3	5	5	5	2
51-55	Femeie	Ardeal	Rural	Studii liceale	Da	5	1	4	2	3	1	5	5	5	1	5	4	Da	5	1	1	1	1	3	5	5	1	5	5	5	5	5	5	5	4	5	4	4	2	5	5	5	5	1	3	5	5	5	3
46-50	Femeie	Moldova	Rural	Studii masterale	Da	5	5	3	1	3	3	3	5	4	5	1	3	Nu	5	4	5	5	5	4	4	3	2	3	5	5	5	5	5	4	4	5	4	4	3	5	5	4	3	3	3	4	5	4	2
Peste 65	Bărbat	Oltenia	Rural	Studii liceale	Da	5	4	2	2	3	1	5	5	5	1	5	5	Nu	4	3	3	3	2	4	3	2	3	5	5	4	4	4	3	5	3	3	3	4	5	4	2	5	5	3	3	5	5	4	2
46-50	Femeie	Oltenia	Rural	Studii masterale	Da	5	3	3	3	1	1	3	3	3	3	5	5	Nu	3	3	3	5	1	3	3	3	3	5	5	5	5	5	5	5	4	5	5	5	5	5	5	5	5	3	5	5	3	5	1
18-25	Femeie	Banat	Urban	Studii masterale	Da	5	5	1	2	2	2	5	3	4	2	4	4	Nu	3	1	2	3	1	5	4	1	2	4	3	3	5	4	3	5	3	5	5	4	3	4	3	4	4	3	4	5	4	3	4
61-65	Femeie	Moldova	Urban	Studii liceale	Da	5	5	5	4	2	1	4	5	5	1	5	5	Nu	5	5	1	5	2	1	5	4	1	3	5	5	3	2	3	4	1	4	4	3	5	4	4	5	4	5	2	4	3	4	2
51-55	Bărbat	Oltenia	Urban	Studii doctorale	Da	5	3	1	1	1	1	5	5	5	1	3	5	Nu	5	5	5	3	1	5	5	1	1	5	5	5	4	3	5	5	5	5	1	4	5	4	5	5	3	3	3	5	3	1	1
51-55	Femeie	Muntenia	Urban	Studii universitare	Da	5	4	1	2	2	2	5	5	5	1	5	5	Nu	2	5	3	4	3	5	5	1	1	5	5	4	5	5	5	5	5	5	5	5	5	5	5	5	5	5	5	5	4	5	1
26-30	Femeie	Banat	Urban	Studii doctorale	Da	4	3	4	4	4	4	3	3	3	4	4	4	Nu	3	4	4	3	2	2	4	2	2	4	3	4	4	4	3	4	3	5	3	4	4	4	4	5	4	5	5	4	4	3	4
36-40	Femeie	Oltenia	Urban	Studii doctorale	Da	3	3	4	3	2	3	4	4	4	2	2	2	Nu	4	4	4	4	3	3	2	4	4	3	4	4	4	4	3	4	3	3	2	3	3	3	4	4	4	4	4	3	3	4	1
51-55	Femeie	Muntenia	Urban	Studii universitare	Da	5	4	3	5	1	1	5	5	5	5	5	3	Da	4	1	3	3	2	4	5	5	1	5	5	5	5	5	5	5	4	5	3	5	4	5	5	5	4	5	5	5	4	5	1
36-40	Bărbat	Banat	Urban	Studii liceale	Da	5	5	1	4	2	2	1	1	2	5	5	3	Da	1	1	1	1	1	4	3	1	3	5	5	5	5	4	5	5	2	5	3	4	5	3	5	5	4	5	4	3	2	5	1
51-55	Bărbat	Moldova	Urban	Studii doctorale	Da	2	5	1	1	1	1	2	1	1	4	1	3	Da	1	5	3	4	4	3	3	3	3	5	5	5	4	4	4	3	5	4	5	5	4	4	4	5	4	4	4	5	2	5	2
26-30	Bărbat	Banat	Urban	Studii masterale	Da	5	3	2	2	2	1	5	5	5	2	3	4	Nu știu	3	5	2	4	3	3	5	1	1	3	5	5	5	4	5	5	4	4	3	4	4	4	5	5	5	5	4	3	3	1	1
18-25	Femeie	Ardeal	Urban	Studii universitare	Da	5	2	3	2	3	2	3	3	3	2	2	4	Nu	2	2	3	3	3	4	5	1	1	5	5	5	5	5	5	5	5	5	4	5	5	5	5	5	5	5	5	5	5	4	1
41-45	Femeie	Banat	Rural	Studii universitare	Da	3	5	3	5	3	4	1	2	3	3	4	3	Nu	3	1	5	3	2	3	3	4	3	3	5	5	4	4	4	4	3	4	3	4	3	4	4	4	5	4	4	4	4	5	1
18-25	Femeie	Ardeal	Rural	Studii liceale	Da	5	5	2	1	4	4	3	4	3	4	2	4	Nu	2	1	2	2	1	4	4	2	2	3	3	4	5	4	4	3	4	4	3	4	4	3	4	3	2	4	3	5	4	4	5
18-25	Bărbat	Moldova	Urban	Studii postdoctorale	Da	5	5	5	5	5	5	5	5	5	5	5	5	Da	5	5	5	5	5	5	5	5	1	5	5	5	5	5	5	5	5	5	5	5	5	5	5	5	5	5	5	5	5	5	5
18-25	Bărbat	Oltenia	Rural	Studii liceale	Da	4	5	5	4	3	4	1	2	4	2	1	2	Nu știu	1	5	5	5	4	4	5	1	1	3	3	3	2	4	3	4	5	4	2	3	2	2	2	3	1	1	2	5	3	4	5
18-25	Bărbat	Oltenia	Urban	Studii universitare	Da	3	4	4	5	3	3	5	5	5	1	4	5	Nu	5	4	4	5	3	3	2	1	2	4	5	5	4	3	4	2	3	4	4	4	2	3	3	3	4	5	4	5	3	3	2
18-25	Femeie	Banat	Urban	Studii liceale	Da	4	5	1	2	3	1	3	1	1	5	1	2	Nu	1	1	1	1	3	1	5	2	1	5	5	5	5	5	5	5	5	5	3	5	5	5	5	5	5	5	5	5	1	1	1
36-40	Femeie	Muntenia	Urban	Studii masterale	Da	4	3	4	4	3	3	5	5	4	2	3	4	Nu	4	2	4	3	3	3	3	3	3	3	3	4	3	3	3	3	3	3	3	3	4	3	3	3	3	3	3	4	3	3	4
46-50	Femeie	Oltenia	Urban	Studii universitare	Da	4	3	5	3	1	2	2	3	3	3	4	4	Nu	4	4	4	4	4	3	4	2	2	4	4	3	3	4	3	3	2	2	2	3	3	3	4	4	4	3	4	4	2	4	3
36-40	Femeie	Dobrogea	Urban	Studii liceale	Da	3	5	5	4	3	3	2	2	2	5	4	3	Nu	2	3	4	5	1	4	2	2	2	4	5	5	2	3	3	5	2	3	3	4	3	3	4	4	5	5	5	4	1	3	1
51-55	Femeie	Muntenia	Urban	Studii liceale	Da	3	5	5	1	1	1	1	1	1	5	1	1	Da	1	5	5	5	1	1	4	1	2	4	5	4	2	4	4	5	1	2	1	2	2	4	4	4	5	4	4	1	1	1	1
41-45	Femeie	Oltenia	Rural	Studii postdoctorale	Da	5	5	5	2	3	3	5	5	5	1	3	5	Nu	5	5	5	5	1	4	3	5	3	5	5	5	3	4	5	5	3	5	3	4	3	5	5	5	5	5	5	2	2	5	2
31-35	Femeie	Muntenia	Urban	Studii masterale	Da	4	5	5	3	2	2	3	4	4	2	4	3	Nu	3	3	4	2	1	3	4	3	2	3	4	4	3	3	3	4	3	4	4	4	2	3	4	4	4	5	4	4	3	3	2
31-35	Femeie	Oltenia	Rural	Studii masterale	Da	2	5	5	5	5	5	4	4	5	5	5	4	Da	5	5	5	5	5	5	5	5	1	5	5	5	5	5	5	5	4	4	4	4	4	5	5	5	5	5	5	5	4	5	4
61-65	Femeie	Moldova	Urban	Studii masterale	Da	5	4	2	1	2	1	5	5	5	1	4	5	Nu	5	4	2	4	4	2	4	3	2	4	4	5	4	5	5	5	4	4	3	5	3	5	5	5	5	4	5	5	4	5	1
31-35	Femeie	Ardeal	Urban	Studii masterale	Da	5	1	5	5	5	5	4	5	5	3	5	5	Nu	5	5	5	5	3	2	3	2	3	3	3	2	2	3	1	5	5	4	4	4	5	5	5	5	5	5	5	5	5	5	5
Peste 65	Bărbat	Moldova	Urban	Studii universitare	Da	4	2	1	1	1	1	5	5	5	1	5	5	Nu	4	1	1	5	1	3	3	5	3	3	5	5	5	5	5	5	4	5	4	3	4	5	5	5	5	5	2	5	3	4	3
31-35	Femeie	Oltenia	Urban	Studii masterale	Da	5	2	4	2	1	1	4	4	3	3	4	4	Nu	3	4	3	3	1	4	4	2	2	4	5	5	5	5	5	4	4	5	5	5	3	5	5	5	5	5	4	5	5	5	1
36-40	Femeie	Dobrogea	Urban	Studii masterale	Da	2	4	1	1	1	1	2	1	1	4	2	1	Da	1	1	2	2	3	3	3	4	3	3	4	4	4	4	4	4	4	3	3	3	3	4	4	4	4	4	4	4	3	4	2
18-25	Bărbat	Ardeal	Urban	Studii universitare	Da	5	5	3	2	2	3	5	5	5	3	4	3	Nu	4	3	4	1	3	4	5	1	1	5	5	4	4	4	4	4	5	5	5	4	3	4	4	4	4	4	4	4	4	4	5
41-45	Bărbat	Oltenia	Rural	Studii liceale	Da	5	5	2	3	1	2	4	4	4	4	2	5	Nu	4	4	2	4	1	3	4	4	2	5	5	4	4	3	3	4	2	3	1	3	2	3	3	3	3	4	3	4	4	4	1
36-40	Femeie	Muntenia	Rural	Studii doctorale	Da	5	4	5	5	5	3	4	5	5	1	4	5	Nu	5	5	5	4	5	5	5	1	1	4	4	4	4	4	4	4	4	5	5	5	4	5	5	5	5	5	4	5	5	5	1
26-30	Femeie	Moldova	Urban	Studii universitare	Da	3	5	3	3	3	3	2	2	2	3	3	3	Nu știu	1	4	4	4	3	3	3	5	3	3	5	4	4	2	4	4	4	3	2	4	3	4	4	4	4	5	3	4	3	4	3
31-35	Bărbat	Moldova	Urban	Studii universitare	Da	3	4	5	2	2	2	1	1	2	5	1	3	Nu	3	5	4	5	4	3	3	3	3	4	4	5	3	4	5	5	5	3	3	4	3	3	5	5	5	5	5	5	4	5	1
36-40	Bărbat	Muntenia	Urban	Studii universitare	Da	5	4	3	2	3	2	4	5	5	1	2	5	Nu	3	4	3	2	2	4	4	2	2	4	5	5	4	4	4	3	4	5	3	5	4	3	4	4	4	3	4	5	4	4	3
61-65	Femeie	Moldova	Urban	Studii masterale	Da	5	3	3	4	2	1	4	5	4	1	4	4	Nu	5	3	5	4	3	3	3	4	3	4	5	5	5	4	4	5	5	5	4	5	3	4	3	4	5	3	5	5	4	5	1
26-30	Femeie	Banat	Urban	Studii masterale	Da	4	5	2	2	1	1	4	5	5	1	4	5	Nu	3	4	2	2	2	3	5	1	1	4	4	4	4	4	3	4	3	4	4	4	3	4	4	4	4	3	4	4	4	4	2
61-65	Bărbat	Moldova	Urban	Studii doctorale	Da	4	3	1	1	1	1	4	4	4	1	3	3	Nu	3	3	3	4	3	3	4	1	2	4	5	4	4	4	4	5	3	3	3	4	4	4	4	4	4	4	4	5	4	5	1
18-25	Femeie	Oltenia	Urban	Studii liceale	Da	4	5	4	2	3	2	3	3	3	4	4	4	Nu	3	3	4	5	3	4	4	3	2	4	4	4	4	3	4	4	4	4	5	4	4	4	4	4	4	4	4	4	2	4	3
51-55	Femeie	Ardeal	Urban	Studii universitare	Da	4	5	4	4	3	3	4	4	4	2	4	5	Nu	3	4	4	2	1	4	4	1	2	4	5	5	4	4	4	4	4	4	4	4	4	4	4	4	4	2	3	4	4	5	3
18-25	Femeie	Dobrogea	Urban	Studii universitare	Da	5	4	4	3	3	1	3	3	5	1	3	3	Nu știu	3	5	3	3	2	2	2	4	2	1	1	3	4	3	2	4	3	5	3	2	4	4	4	4	4	4	1	2	4	1	5
41-45	Femeie	Oltenia	Urban	Studii postdoctorale	Da	5	4	3	2	2	2	5	5	5	1	5	5	Nu	5	4	1	2	4	3	4	2	2	5	5	5	4	5	5	5	3	5	5	5	5	5	5	4	4	3	5	5	3	4	2
18-25	Femeie	Muntenia	Urban	Studii masterale	Da	3	5	2	1	1	1	3	4	4	2	2	2	Nu	1	2	5	2	4	3	4	1	2	3	3	3	3	4	3	4	3	5	3	4	2	3	3	3	3	4	3	5	4	4	5
56-60	Femeie	Muntenia	Urban	Studii universitare	Da	4	4	5	4	5	3	3	2	2	4	4	3	Nu	1	4	4	3	1	3	4	4	2	4	5	5	4	4	4	3	3	3	4	4	4	4	4	4	4	3	3	4	3	4	2
46-50	Femeie	Muntenia	Rural	Studii liceale	Da	3	5	2	1	1	1	4	1	4	5	2	2	Nu	3	3	2	1	4	3	4	3	2	4	4	5	5	4	4	5	1	3	1	4	2	4	4	5	4	3	2	5	3	1	2
36-40	Femeie	Ardeal	Rural	Studii masterale	Da	5	3	5	3	3	3	3	3	5	4	3	5	Nu știu	3	5	3	3	3	3	5	3	1	5	5	2	1	5	3	2	4	3	5	4	2	3	3	4	4	5	2	2	3	3	3
31-35	Femeie	Muntenia	Urban	Studii masterale	Da	1	5	4	4	2	4	1	3	2	3	5	2	Nu	1	4	5	4	4	3	2	1	2	1	3	4	1	2	3	4	2	1	1	3	4	4	3	4	3	5	3	3	4	3	5
31-35	Femeie	Oltenia	Rural	Studii masterale	Da	4	5	5	2	3	2	1	4	5	1	2	3	Nu	1	5	5	5	2	3	5	1	1	4	3	5	4	4	5	5	5	4	4	4	4	4	5	4	4	5	5	4	3	5	1
18-25	Femeie	Oltenia	Urban	Studii liceale	Da	4	3	4	3	2	1	4	5	5	1	5	5	Nu	3	4	2	3	2	3	4	4	2	1	4	1	4	5	2	5	2	5	3	3	2	1	4	5	1	2	1	5	4	5	5
18-25	Femeie	Oltenia	Rural	Studii universitare	Da	5	5	3	4	3	3	3	3	3	2	3	2	Nu	3	3	3	3	2	4	4	4	2	5	5	5	5	5	5	5	4	5	5	5	5	5	5	5	5	5	5	5	4	4	4
31-35	Bărbat	Muntenia	Rural	Studii masterale	Da	5	1	3	3	3	3	5	5	5	1	3	5	Nu	3	5	5	3	1	5	5	2	1	5	5	5	3	5	5	5	3	5	5	3	5	5	5	5	3	5	5	5	5	5	1
36-40	Bărbat	Dobrogea	Urban	Studii liceale	Da	5	3	3	1	3	3	3	3	3	3	3	4	Nu	3	2	5	3	3	3	4	5	2	5	5	5	5	4	5	5	4	5	5	5	5	5	5	5	4	4	5	5	5	5	1
46-50	Bărbat	Ardeal	Urban	Studii universitare	Da	5	4	1	5	1	1	2	2	2	4	1	5	Nu	5	1	2	2	1	4	4	1	2	4	5	5	5	5	5	5	4	5	4	5	4	5	5	5	5	5	5	4	5	4	1
51-55	Femeie	Ardeal	Urban	Studii liceale	Da	5	5	5	1	3	3	1	1	1	1	1	5	Da	1	1	1	3	1	3	5	3	1	5	5	5	1	5	5	5	3	5	5	5	5	5	5	5	5	5	5	5	1	5	1
18-25	Bărbat	Oltenia	Urban	Studii universitare	Da	2	5	1	1	1	1	1	1	3	2	4	2	Da	1	1	3	2	1	3	3	1	3	5	5	3	5	3	4	4	5	2	2	5	4	4	5	5	2	2	2	4	2	5	1
18-25	Femeie	Oltenia	Urban	Studii masterale	Da	2	5	4	2	2	2	4	4	3	2	4	4	Nu	1	2	3	1	1	1	5	4	1	5	5	5	4	5	5	5	4	4	5	4	5	5	5	5	4	5	4	5	2	5	1
18-25	Bărbat	Oltenia	Urban	Studii universitare	Da	4	5	5	3	4	4	1	3	3	4	3	4	Nu știu	3	5	3	1	3	5	5	5	1	5	5	5	4	5	5	5	5	4	4	4	5	5	5	5	5	5	4	5	2	5	1
36-40	Femeie	Dobrogea	Rural	Studii liceale	Da	3	3	4	3	3	3	2	3	3	3	2	3	Nu știu	1	3	3	3	3	3	1	3	5	2	3	4	2	4	4	5	1	1	1	1	1	3	3	4	4	3	3	1	3	1	4
26-30	Femeie	Muntenia	Urban	Studii universitare	Da	5	3	5	4	4	3	4	5	5	1	5	5	Nu	4	4	5	5	4	3	4	2	2	2	2	3	3	3	3	3	3	5	3	4	4	3	3	2	3	3	4	4	4	3	4
26-30	Femeie	Muntenia	Urban	Studii universitare	Da	5	4	5	4	4	3	4	5	3	3	5	4	Nu	3	4	4	2	3	2	3	4	3	3	4	3	3	4	3	1	4	5	4	3	4	3	4	3	5	4	4	5	4	1	3
18-25	Femeie	Muntenia	Rural	Studii universitare	Da	2	3	4	3	4	3	3	4	2	3	4	3	Nu	2	2	4	4	3	3	2	2	2	4	4	4	3	3	4	5	3	4	3	3	3	4	4	4	4	5	4	5	3	4	2
26-30	Femeie	Banat	Urban	Studii masterale	Da	4	5	3	1	3	1	4	5	5	1	4	4	Nu	3	4	4	4	1	2	4	1	2	3	4	4	3	3	2	2	4	4	2	4	2	4	3	3	4	3	4	5	1	3	3
41-45	Bărbat	Oltenia	Urban	Studii masterale	Da	2	4	5	4	4	4	2	2	2	4	2	2	Nu	2	5	5	5	2	2	3	5	3	4	5	4	3	3	4	5	3	3	2	3	3	4	4	4	4	4	2	4	2	4	3
41-45	Femeie	Oltenia	Urban	Studii masterale	Da	4	3	2	1	1	1	3	3	3	3	3	3	Nu	2	3	4	4	2	3	4	1	2	4	4	4	4	3	4	4	4	4	4	4	4	4	4	4	4	5	5	5	3	4	2
51-55	Femeie	Oltenia	Rural	Studii masterale	Da	3	5	4	3	3	3	4	4	4	2	3	3	Nu	3	3	4	5	5	4	3	4	3	5	5	4	4	5	4	5	3	4	3	5	5	4	4	4	5	5	5	5	3	5	1
51-55	Femeie	Moldova	Urban	Studii universitare	Da	2	4	4	4	3	3	1	2	1	5	1	2	Nu	1	4	5	3	3	3	2	3	4	3	3	4	3	3	3	3	3	4	3	3	3	3	3	3	3	3	3	3	2	2	4
46-50	Femeie	Moldova	Urban	Studii universitare	Da	4	5	4	3	3	3	4	3	4	4	3	3	Nu	3	4	4	4	4	3	3	4	3	4	4	4	2	3	3	4	2	3	3	4	3	3	4	4	4	4	4	4	3	2	3
18-25	Femeie	Ardeal	Urban	Studii universitare	Da	5	4	4	2	3	2	3	4	2	3	4	4	Nu	3	5	5	5	2	1	3	4	3	4	4	5	1	4	3	4	3	5	5	5	1	3	5	4	5	5	5	4	3	4	4
31-35	Femeie	Maramureș	Urban	Studii universitare	Da	4	5	5	4	4	4	3	3	5	1	3	3	Nu	3	5	5	3	2	2	4	2	2	4	4	4	4	4	3	3	3	3	3	3	4	3	3	4	3	4	4	4	3	4	2
61-65	Bărbat	Muntenia	Urban	Studii universitare	Da	3	5	5	3	1	2	3	4	3	5	4	5	Nu	1	5	5	5	3	2	1	5	5	5	5	4	1	2	2	3	1	5	5	4	4	3	1	4	3	2	2	2	1	3	5
18-25	Femeie	Oltenia	Rural	Studii liceale	Da	4	5	5	4	3	4	4	4	4	4	5	4	Nu știu	4	3	5	5	5	4	5	4	1	5	5	5	5	5	5	5	5	5	5	4	5	5	5	5	5	5	4	5	5	5	1
26-30	Femeie	Moldova	Urban	Studii liceale	Da	5	5	3	3	4	4	3	3	5	1	4	5	Nu	4	4	5	5	1	3	4	5	2	4	5	5	3	2	2	3	1	4	4	3	4	4	4	5	4	2	5	2	3	3	5
61-65	Femeie	Crișana	Urban	Studii liceale	Da	4	4	5	3	3	1	3	3	4	3	2	2	Nu	1	3	3	3	3	4	3	3	3	4	3	2	4	3	3	4	3	3	1	3	2	2	2	4	3	3	4	3	4	5	3
41-45	Femeie	Moldova	Urban	Studii universitare	Da	2	5	1	1	2	2	1	1	2	2	1	1	Da	1	4	2	4	2	3	4	1	2	5	5	4	3	4	4	4	4	2	4	3	4	4	4	4	4	4	4	4	3	4	1
18-25	Bărbat	Oltenia	Rural	Studii universitare	Da	5	4	3	1	2	1	5	5	5	1	5	5	Da	5	1	1	3	3	4	5	3	1	4	4	3	4	5	2	2	5	5	4	3	2	3	4	3	3	3	4	4	4	3	3
36-40	Femeie	Oltenia	Urban	Studii doctorale	Da	5	5	3	4	3	3	5	5	5	1	5	4	Nu	4	3	4	2	2	4	4	1	2	5	5	5	4	5	5	5	3	5	4	5	5	5	5	5	5	5	4	4	4	5	1
36-40	Bărbat	Muntenia	Urban	Studii universitare	Da	1	5	5	3	5	3	1	1	2	2	1	3	Nu	1	1	5	5	5	2	3	3	3	1	1	1	2	1	3	3	1	1	2	2	2	2	2	2	2	2	3	1	1	2	2
36-40	Bărbat	Banat	Urban	Studii universitare	Da	4	5	1	3	2	2	2	2	2	3	3	4	Nu	1	3	3	4	3	2	2	5	2	2	3	4	2	2	4	4	2	4	2	4	2	2	4	4	4	4	5	4	2	4	4
26-30	Femeie	Oltenia	Rural	Studii masterale	Da	5	5	5	5	5	5	3	4	4	5	3	3	Da	5	5	2	5	2	2	3	3	3	5	5	4	2	4	4	5	2	3	4	3	4	4	5	5	5	5	5	1	5	5	3
18-25	Femeie	Oltenia	Urban	Studii masterale	Da	3	5	3	3	3	3	2	3	3	2	3	5	Nu	3	1	3	5	2	3	4	1	2	5	5	4	4	5	5	5	4	3	4	3	5	4	4	4	4	4	4	5	2	3	1
41-45	Bărbat	Oltenia	Urban	Studii doctorale	Da	5	4	3	2	1	2	5	5	5	2	4	4	Nu	4	3	2	3	3	4	4	3	2	4	4	5	4	4	5	4	4	4	4	4	4	4	4	4	4	5	4	4	4	4	1
26-30	Bărbat	Ardeal	Urban	Studii liceale	Da	5	5	5	2	2	2	4	5	5	2	3	4	Nu știu	3	4	3	4	2	3	2	3	2	4	3	3	4	2	3	1	2	4	3	3	4	4	4	3	3	2	3	3	4	2	1
26-30	Femeie	Crișana	Urban	Studii universitare	Da	5	4	5	4	4	4	2	5	4	1	4	3	Nu	2	5	4	3	3	3	3	4	3	2	3	2	1	2	2	3	3	4	3	3	3	2	2	3	3	3	2	4	3	5	4
36-40	Femeie	Oltenia	Urban	Studii universitare	Da	4	3	5	3	3	4	3	3	3	3	3	3	Nu	3	5	5	5	4	3	3	3	3	4	4	4	3	3	3	4	3	3	3	3	3	3	3	3	4	4	3	3	3	3	3
46-50	Femeie	Banat	Urban	Studii liceale	Da	3	3	3	3	2	3	3	3	3	3	3	3	Nu știu	3	3	3	3	3	3	3	3	3	3	3	4	3	3	3	3	3	3	3	3	3	3	3	3	3	3	3	3	3	3	3
26-30	Femeie	Ardeal	Urban	Studii masterale	Da	4	5	5	3	3	3	5	5	5	1	4	5	Nu	3	3	4	3	2	4	5	1	1	5	5	5	4	5	5	5	4	5	4	5	4	5	5	4	5	5	5	5	4	5	4
31-35	Bărbat	Muntenia	Urban	Studii liceale	Da	4	5	2	1	1	1	5	4	5	1	1	3	Nu știu	2	4	5	4	3	2	2	3	2	4	5	3	4	4	2	5	5	5	4	5	3	4	4	4	4	5	4	5	4	5	2
26-30	Bărbat	Crișana	Rural	Studii universitare	Nu	1	5	1	1	1	1	2	1	3	3	3	1	Nu știu	1	1	3	1	1	1	4	3	2	5	5	5	5	5	5	5	1	3	4	4	5	5	4	5	5	5	3	3	4	4	1
31-35	Bărbat	Crișana	Urban	Studii masterale	Da	4	4	2	2	1	1	4	4	5	1	3	4	Nu	3	3	4	4	2	4	4	4	2	2	3	4	4	4	3	5	5	4	4	4	3	4	4	4	3	3	4	5	5	5	3
36-40	Femeie	Muntenia	Urban	Studii universitare	Da	5	4	2	2	1	1	5	5	5	1	5	5	Nu	5	2	1	1	1	2	4	1	2	3	3	3	4	4	4	5	4	5	1	5	4	4	5	5	4	3	3	5	4	5	3
36-40	Bărbat	Ardeal	Rural	Studii masterale	Da	5	5	3	2	4	2	4	5	4	1	3	5	Nu	5	4	3	4	3	3	3	5	3	5	5	5	4	5	4	3	4	4	5	5	4	4	3	4	4	4	4	4	3	3	2
41-45	Bărbat	Oltenia	Urban	Studii masterale	Da	5	5	3	3	1	3	5	5	5	1	4	5	Nu	4	4	4	5	5	2	5	1	1	5	5	5	5	5	5	5	3	5	5	5	5	5	5	5	5	5	3	5	5	5	1
51-55	Bărbat	Banat	Urban	Studii masterale	Da	5	2	3	2	1	1	4	4	4	3	1	3	Nu	2	1	3	1	2	3	3	2	3	1	1	1	3	3	1	4	4	5	1	2	4	4	4	4	4	3	5	5	4	5	3
56-60	Bărbat	Moldova	Rural	Studii doctorale	Da	4	5	2	1	1	1	5	5	5	1	4	5	Nu	4	2	3	4	2	3	4	3	2	4	5	5	5	5	5	5	4	5	4	4	4	4	4	4	4	4	4	4	4	4	2
51-55	Bărbat	Crișana	Urban	Studii universitare	Da	5	1	1	1	1	2	5	5	5	3	4	5	Nu	4	1	3	2	1	4	5	1	1	5	5	5	5	5	5	5	5	5	4	5	5	5	5	4	4	5	5	5	3	5	1
31-35	Bărbat	Ardeal	Urban	Studii liceale	Da	3	5	2	2	3	5	3	4	2	5	3	2	Da	2	1	2	4	2	2	4	2	2	4	3	5	3	4	4	4	2	3	3	4	3	3	4	4	4	4	5	4	2	3	1
26-30	Bărbat	Crișana	Urban	Studii masterale	Da	4	5	3	1	3	3	5	5	4	2	3	4	Nu	4	4	4	1	2	3	4	4	2	3	4	3	4	3	3	3	2	5	4	4	3	3	4	3	3	3	4	2	2	2	4
18-25	Femeie	Ardeal	Rural	Studii liceale	Da	3	4	3	3	2	3	4	4	4	2	3	4	Nu	4	4	4	4	4	3	4	2	2	4	4	4	4	4	4	4	4	4	4	4	2	3	4	4	4	5	4	4	4	5	3
61-65	Femeie	Banat	Urban	Studii universitare	Da	3	4	4	2	2	3	2	3	3	3	2	2	Nu	2	2	3	3	3	3	4	1	2	3	4	4	3	4	4	4	2	3	3	2	5	4	4	4	3	4	3	5	3	3	2
26-30	Bărbat	Ardeal	Urban	Studii masterale	Da	4	4	3	2	2	2	5	5	4	1	3	3	Nu	2	3	4	2	5	4	4	1	2	5	5	5	4	5	5	5	4	4	5	5	5	5	5	5	5	5	5	5	5	5	1
31-35	Bărbat	Ardeal	Urban	Studii masterale	Da	5	5	5	3	3	3	2	1	3	2	2	3	Nu	2	3	3	4	5	1	2	5	4	5	5	5	2	3	3	3	4	5	5	2	3	4	4	5	5	5	4	5	2	5	1
18-25	Femeie	Oltenia	Urban	Studii liceale	Da	5	2	5	4	3	3	3	5	5	1	3	4	Nu	5	4	4	4	3	2	1	3	1	3	3	1	1	2	2	2	1	3	3	2	1	2	2	2	3	3	4	4	2	3	5
18-25	Femeie	Crișana	Urban	Studii masterale	Da	5	4	5	4	3	3	2	2	4	4	4	4	Nu	3	5	4	4	3	3	4	2	2	4	4	4	3	4	5	4	3	4	2	4	4	4	5	4	3	5	3	4	4	5	3
31-35	Femeie	Banat	Urban	Studii masterale	Da	5	5	3	2	3	2	3	5	3	1	5	5	Nu	4	4	4	2	3	3	4	4	2	3	5	2	4	4	2	4	4	5	3	5	4	3	3	4	4	4	5	4	3	5	3
56-60	Femeie	Crișana	Urban	Studii doctorale	Da	4	4	2	1	2	1	4	3	5	1	2	2	Nu	2	3	3	4	3	3	3	3	3	5	5	5	4	4	5	4	4	4	3	4	3	4	5	5	4	5	4	4	4	4	2
51-55	Femeie	Crișana	Urban	Studii universitare	Da	1	4	3	2	2	2	2	2	1	2	3	4	Nu	1	5	4	5	2	3	3	4	3	5	5	4	2	3	4	5	4	4	3	4	2	4	4	4	4	4	3	4	3	5	5
41-45	Femeie	Crișana	Urban	Studii masterale	Da	2	5	4	4	1	3	2	3	4	2	4	5	Nu	4	4	4	3	2	3	3	4	3	3	3	3	3	2	3	3	3	3	2	2	3	3	3	3	3	2	3	3	3	2	3
51-55	Femeie	Moldova	Urban	Studii liceale	Da	5	3	5	2	2	2	3	3	3	2	4	3	Nu știu	3	5	3	5	2	2	3	3	3	3	3	3	2	3	2	4	2	4	2	2	4	4	4	3	4	1	1	4	1	4	5
46-50	Femeie	Crișana	Urban	Studii universitare	Da	2	5	3	2	3	3	4	4	4	3	4	5	Nu	3	3	2	3	2	3	4	2	2	4	4	4	4	3	4	4	3	3	3	4	4	4	4	4	4	4	4	3	3	3	2
36-40	Femeie	Crișana	Urban	Studii masterale	Da	4	4	4	2	4	4	4	5	5	1	2	4	Nu	1	4	4	3	2	3	3	3	3	3	3	4	4	4	4	3	4	4	4	4	3	3	3	3	4	3	3	3	3	4	1
46-50	Femeie	Crișana	Urban	Studii masterale	Da	3	5	1	1	1	1	3	1	1	5	4	3	Nu știu	3	3	3	5	4	3	5	4	1	5	5	3	5	3	4	5	4	4	4	4	4	4	3	4	4	5	5	5	3	5	1
26-30	Bărbat	Ardeal	Urban	Studii universitare	Da	5	5	2	1	3	2	1	1	1	5	1	1	Da	1	1	5	4	2	3	3	2	3	2	2	4	4	3	4	2	2	4	1	3	3	3	3	3	2	3	2	2	1	2	2
36-40	Femeie	Oltenia	Urban	Studii masterale	Da	2	2	2	3	2	2	3	3	3	3	3	3	Nu	1	4	3	1	5	2	3	3	3	2	2	2	3	3	2	5	5	4	4	3	2	4	4	4	3	2	2	5	2	5	3
26-30	Femeie	Oltenia	Urban	Studii masterale	Da	5	5	4	3	3	3	4	4	5	2	3	4	Nu	4	1	4	2	2	3	3	2	3	3	3	4	4	2	3	3	4	4	4	4	4	4	4	4	4	3	4	4	3	3	3
36-40	Bărbat	Oltenia	Urban	Studii universitare	Da	5	4	3	3	1	1	5	5	5	1	3	5	Nu	5	3	3	5	1	3	5	3	1	5	5	5	5	5	5	5	3	5	5	4	5	5	5	5	5	4	4	5	4	5	1
18-25	Femeie	Oltenia	Rural	Studii liceale	Da	5	5	1	1	1	1	2	3	5	2	3	4	Nu	1	3	3	3	3	3	4	2	2	5	5	5	3	5	5	5	5	5	5	5	5	5	5	5	5	3	5	5	5	5	3
18-25	Femeie	Oltenia	Rural	Studii liceale	Da	1	4	5	4	5	5	3	4	4	4	4	5	Nu	4	1	3	1	5	3	3	3	3	5	3	5	3	3	3	4	1	3	3	3	3	4	4	4	3	3	3	3	3	3	4
18-25	Bărbat	Oltenia	Urban	Studii liceale	Da	5	4	1	1	3	1	5	5	5	1	4	3	Nu	5	2	4	3	2	4	5	1	1	3	4	5	4	5	4	5	4	5	5	4	4	5	3	3	4	2	4	4	4	5	1
26-30	Femeie	Oltenia	Urban	Studii universitare	Nu	4	5	5	5	5	5	4	4	4	4	3	5	Nu	3	3	4	5	4	4	5	4	1	5	5	5	5	5	5	5	5	5	5	5	5	5	5	5	5	5	5	5	2	5	1
18-25	Bărbat	Oltenia	Urban	Studii liceale	Da	4	5	1	1	1	1	5	5	5	1	4	4	Nu	5	1	2	1	1	5	5	1	1	5	5	5	5	5	5	5	5	5	5	5	5	5	5	5	5	5	5	5	2	5	1
56-60	Femeie	Moldova	Urban	Studii universitare	Da	3	4	5	4	4	4	2	3	3	2	2	2	Nu	3	3	3	2	4	3	3	3	3	2	2	2	1	2	2	2	2	4	2	3	3	3	3	3	3	1	2	4	2	3	3
18-25	Bărbat	Oltenia	Urban	Studii liceale	Da	5	5	1	1	1	1	5	5	5	1	4	3	Nu știu	2	1	1	1	1	2	5	3	1	5	5	5	5	4	5	5	4	5	4	5	4	4	5	5	5	5	5	5	4	5	1
18-25	Femeie	Oltenia	Urban	Studii liceale	Da	4	5	3	4	4	3	3	3	3	2	3	3	Nu	1	1	4	2	2	3	4	3	2	5	4	5	3	5	5	5	5	5	5	4	3	4	3	5	4	4	3	5	4	5	3
18-25	Femeie	Oltenia	Rural	Studii liceale	Nu	1	3	4	3	5	3	5	5	5	1	4	5	Nu	2	1	3	2	2	1	5	2	1	5	5	5	5	5	5	5	4	3	5	5	5	5	5	5	5	5	5	5	5	5	1
18-25	Femeie	Oltenia	Urban	Studii universitare	Da	5	5	5	4	4	3	3	4	4	2	2	2	Nu	2	2	3	3	2	2	4	1	2	4	5	5	4	5	5	5	4	5	5	4	4	5	5	5	5	5	5	5	5	5	1
18-25	Femeie	Oltenia	Urban	Studii liceale	Da	3	5	4	4	2	4	3	4	3	4	3	4	Nu	3	2	4	2	3	4	5	4	1	4	3	4	3	4	4	5	5	4	4	4	5	5	5	5	5	5	5	5	5	4	2
18-25	Femeie	Oltenia	Rural	Studii liceale	Da	5	5	3	4	4	3	3	5	3	3	1	3	Nu știu	3	4	3	5	5	5	5	5	1	5	5	5	5	5	5	5	3	4	5	5	4	4	4	4	5	5	4	4	3	4	1
18-25	Femeie	Oltenia	Rural	Studii liceale	Da	1	1	2	2	2	1	1	2	1	2	1	1	Da	1	2	1	1	2	5	5	1	1	5	5	5	5	5	5	5	5	5	5	5	5	5	5	5	5	5	2	5	5	5	2
18-25	Femeie	Oltenia	Rural	Studii liceale	Da	3	5	5	5	5	3	5	5	5	1	5	5	Da	3	5	1	5	1	1	5	1	1	5	5	5	3	5	3	3	1	3	3	3	3	3	4	5	5	5	3	5	3	5	1
51-55	Femeie	Oltenia	Urban	Studii masterale	Da	4	5	5	3	4	3	3	3	3	3	4	3	Nu	2	2	3	3	1	3	2	1	4	3	4	4	4	3	4	4	3	5	3	2	1	3	4	4	4	3	4	3	2	4	1
18-25	Bărbat	Oltenia	Rural	Studii universitare	Da	5	5	3	1	1	1	5	5	5	1	5	5	Nu	4	5	3	5	3	2	3	3	3	5	5	4	5	5	5	5	4	5	5	4	4	4	3	5	5	5	3	5	4	5	1
18-25	Femeie	Oltenia	Urban	Studii liceale	Da	3	5	5	3	5	4	5	5	4	2	4	5	Nu știu	3	2	3	2	2	4	5	3	1	4	5	4	4	4	3	4	4	4	5	3	3	3	3	5	4	5	5	5	5	5	2
36-40	Femeie	Oltenia	Urban	Studii liceale	Da	4	3	5	3	3	3	3	3	4	3	3	3	Nu știu	3	3	3	2	2	3	3	3	3	4	5	4	4	4	4	3	4	3	3	3	3	4	4	5	5	5	5	5	4	5	3
18-25	Femeie	Oltenia	Rural	Studii universitare	Da	1	5	1	5	5	5	1	1	5	5	5	1	Da	2	1	5	5	3	1	4	4	2	5	5	5	5	5	5	5	4	5	5	4	5	4	4	5	5	5	5	4	4	5	1
41-45	Bărbat	Crișana	Rural	Studii masterale	Da	4	5	5	5	4	5	2	2	2	4	2	2	Nu	2	4	5	5	4	4	4	4	2	4	4	4	4	4	4	4	4	4	2	4	2	4	4	4	4	4	4	4	4	4	1
31-35	Femeie	Oltenia	Urban	Studii liceale	Da	1	5	1	1	1	3	1	2	3	5	2	2	Da	1	1	4	1	5	3	4	2	2	5	4	5	4	4	5	4	5	3	5	4	5	4	4	5	5	5	4	5	1	5	1
18-25	Femeie	Oltenia	Urban	Studii liceale	Da	5	5	3	3	5	3	4	4	5	2	4	4	Nu	3	2	4	4	4	3	2	3	2	3	3	4	3	3	3	1	2	3	2	4	3	3	4	3	2	1	4	3	1	3	5
18-25	Femeie	Oltenia	Rural	Studii liceale	Da	4	5	1	1	2	1	5	5	5	1	5	5	Nu	5	3	3	3	5	3	4	4	2	4	5	5	4	5	5	5	3	4	3	4	4	4	4	4	5	5	5	5	5	5	3
18-25	Femeie	Oltenia	Urban	Studii liceale	Da	5	5	3	3	2	1	5	5	5	1	3	4	Nu	3	3	3	3	2	3	5	3	1	4	3	3	3	4	4	5	3	5	3	4	3	3	4	4	4	3	4	5	5	5	5
18-25	Bărbat	Oltenia	Urban	Studii liceale	Da	3	5	2	2	1	1	4	5	5	2	3	4	Nu	3	2	3	4	3	4	5	4	1	5	4	4	3	3	2	4	5	5	2	5	4	1	5	5	5	2	5	4	3	4	3
36-40	Femeie	Oltenia	Urban	Studii universitare	Da	5	5	5	5	4	4	3	3	3	3	3	3	Nu	4	4	4	5	4	3	3	3	3	4	4	4	3	4	4	4	4	4	4	4	4	4	5	5	5	5	5	5	3	5	1
18-25	Femeie	Oltenia	Rural	Studii liceale	Da	5	4	3	2	4	3	3	3	3	2	3	3	Nu	1	3	2	3	1	2	5	5	1	5	5	5	5	5	5	4	4	5	5	3	4	4	4	5	5	5	4	3	3	3	2
18-25	Femeie	Oltenia	Urban	Studii liceale	Da	1	5	1	1	2	1	4	4	4	3	3	4	Nu	3	1	3	1	2	3	4	3	2	4	4	4	4	4	3	5	4	4	4	3	2	3	3	4	2	1	2	3	3	3	1
18-25	Femeie	Oltenia	Rural	Studii universitare	Nu	3	4	3	2	3	1	5	3	5	3	4	3	Da	3	1	1	1	2	2	4	3	2	4	4	4	4	4	4	3	3	3	3	3	3	3	4	4	5	4	2	3	3	4	3
26-30	Bărbat	Oltenia	Urban	Studii liceale	Da	4	5	4	4	4	4	5	3	3	5	2	3	Nu	3	4	4	3	4	4	5	4	1	3	4	4	4	5	5	5	5	5	4	5	4	5	4	5	4	4	4	4	3	4	5
18-25	Bărbat	Ardeal	Rural	Studii liceale	Nu	1	5	3	3	4	3	3	3	5	2	4	3	Da	4	3	4	3	3	5	5	1	1	5	5	5	5	5	5	5	5	5	5	5	5	5	5	5	5	5	5	5	5	5	1
18-25	Femeie	Oltenia	Urban	Studii liceale	Da	3	4	3	3	3	3	4	4	4	1	3	3	Nu știu	3	2	3	1	1	4	4	3	2	4	4	4	4	4	3	4	4	4	3	3	3	3	3	4	4	4	4	5	5	5	2
36-40	Femeie	Oltenia	Urban	Studii universitare	Da	5	4	3	3	1	1	1	1	1	4	3	2	Da	1	3	1	5	1	4	5	4	1	5	5	5	5	5	5	5	4	5	4	4	4	5	5	5	5	5	5	5	4	5	1
18-25	Femeie	Oltenia	Rural	Studii universitare	Da	5	5	5	3	3	3	5	5	5	1	5	5	Nu	5	5	5	5	1	1	5	4	1	5	5	4	5	5	5	5	3	4	3	5	4	5	5	5	5	5	5	5	4	4	1
41-45	Femeie	Crișana	Urban	Studii masterale	Da	4	3	3	3	3	2	3	3	3	3	3	3	Nu	2	3	3	3	3	3	5	1	1	4	5	5	5	5	5	5	4	4	4	4	5	5	5	5	5	5	5	5	3	5	1
18-25	Femeie	Oltenia	Rural	Studii liceale	Nu	4	4	3	3	2	2	4	5	5	2	3	3	Da	4	2	2	3	2	2	4	3	2	4	4	4	4	4	4	4	4	5	4	4	4	4	3	4	3	4	4	5	4	5	3
41-45	Femeie	Crișana	Urban	Studii masterale	Da	3	4	3	2	2	2	3	3	3	3	2	2	Da	2	3	4	3	3	3	3	3	3	3	5	5	4	4	4	5	3	3	3	3	4	4	4	5	5	5	5	5	5	5	1
18-25	Femeie	Oltenia	Urban	Studii liceale	Da	2	5	4	2	3	3	4	4	5	1	1	5	Da	5	1	1	2	1	1	5	1	1	4	5	5	5	5	5	5	5	4	5	4	5	5	5	5	5	4	5	5	5	5	1
18-25	Femeie	Oltenia	Urban	Studii universitare	Da	4	3	4	3	4	4	4	3	4	4	3	3	Da	3	2	3	3	2	3	4	4	2	3	4	4	3	4	4	4	4	4	3	4	4	4	4	4	4	4	4	4	5	4	3
46-50	Femeie	Oltenia	Urban	Studii universitare	Da	5	4	4	2	2	2	4	3	5	3	3	4	Nu știu	4	4	4	4	3	3	3	3	3	3	4	3	3	3	3	3	4	4	3	4	3	3	3	3	3	4	3	3	3	3	3
36-40	Femeie	Muntenia	Urban	Studii masterale	Da	5	5	5	5	5	5	1	1	2	5	1	3	Nu	1	5	5	5	5	1	1	5	5	2	2	2	1	2	1	5	3	5	1	3	1	2	2	5	5	5	5	5	1	5	4
18-25	Femeie	Oltenia	Rural	Studii liceale	Da	4	3	5	1	3	3	3	5	5	1	5	5	Nu știu	1	1	1	5	1	3	4	3	2	5	5	5	3	5	4	4	2	5	4	4	3	3	4	4	4	4	4	3	4	4	1
Peste 65	Bărbat	Ardeal	Urban	Studii universitare	Da	2	4	2	1	1	1	4	3	4	2	3	4	Nu	3	3	3	2	2	3	3	2	3	4	5	4	4	4	4	4	4	3	4	3	3	4	4	4	4	4	4	5	4	4	2
31-35	Bărbat	Oltenia	Urban	Studii masterale	Da	5	5	3	3	3	1	2	3	4	4	2	2	Nu	3	2	3	2	3	4	4	1	2	4	5	4	4	4	4	4	4	4	2	4	5	4	4	4	4	4	4	5	3	5	1
56-60	Femeie	Oltenia	Urban	Studii masterale	Da	2	5	5	3	1	1	3	3	4	2	1	3	Nu	2	3	4	4	4	3	3	3	3	3	3	4	3	3	3	4	3	3	3	3	3	3	3	3	4	1	3	3	1	2	3
41-45	Bărbat	Dobrogea	Rural	Studii doctorale	Da	3	5	1	1	2	2	3	3	5	1	3	3	Nu	1	5	3	5	5	3	4	1	2	3	5	5	3	4	4	3	3	5	4	4	4	4	4	4	4	4	3	5	4	5	3
36-40	Femeie	Oltenia	Urban	Studii liceale	Da	4	5	4	3	5	4	2	1	3	4	3	4	Nu	1	3	3	1	1	4	5	1	1	5	5	4	5	5	5	5	5	5	3	4	4	5	5	5	5	5	5	5	5	5	1
18-25	Femeie	Oltenia	Rural	Studii liceale	Da	5	5	5	5	5	5	3	3	4	2	5	5	Nu	5	3	3	4	1	3	2	5	2	4	5	4	2	5	4	1	2	4	1	3	2	5	5	4	1	3	3	5	5	3	2
41-45	Femeie	Oltenia	Urban	Studii universitare	Da	4	4	5	4	3	2	4	5	4	2	3	3	Nu știu	4	4	4	4	3	3	4	3	2	5	5	5	4	4	5	4	4	4	4	5	4	5	4	4	4	3	3	4	4	4	1
18-25	Femeie	Oltenia	Urban	Studii universitare	Da	5	5	4	2	2	2	5	5	5	2	3	3	Da	4	5	4	5	4	4	5	1	1	4	4	3	3	4	4	4	3	3	3	4	4	4	5	5	4	5	5	5	4	5	4
31-35	Femeie	Oltenia	Rural	Studii liceale	Da	2	3	3	3	3	3	3	3	3	3	3	3	Nu știu	3	3	3	3	3	3	3	3	3	5	5	5	4	5	5	5	5	5	5	5	5	5	5	5	5	4	5	5	3	4	1
18-25	Femeie	Oltenia	Urban	Studii liceale	Da	5	5	4	4	5	5	5	5	5	3	4	4	Da	5	2	4	5	1	3	4	4	2	5	5	5	4	4	4	4	3	4	4	3	4	4	4	4	4	4	3	5	4	2	3
46-50	Bărbat	Dobrogea	Urban	Studii masterale	Da	3	5	3	1	5	2	3	4	4	3	2	2	Da	1	4	3	5	2	3	5	1	1	5	5	5	4	4	5	5	5	3	4	4	5	5	5	5	4	4	3	5	5	5	1
18-25	Femeie	Oltenia	Rural	Studii liceale	Da	5	3	4	4	3	3	4	4	5	1	3	2	Nu	3	3	3	2	2	3	4	4	2	4	4	4	4	4	4	4	4	4	3	4	4	4	4	4	4	4	4	5	4	4	3
51-55	Femeie	Oltenia	Urban	Studii universitare	Da	3	5	3	1	3	5	1	1	1	5	1	1	Nu	1	3	5	3	3	3	3	3	3	5	5	5	5	4	5	4	3	3	4	5	5	5	5	5	5	5	3	5	2	4	1
36-40	Femeie	Oltenia	Urban	Studii liceale	Da	5	4	3	2	1	2	5	5	5	1	1	5	Nu știu	3	3	4	2	1	4	4	1	2	5	5	5	4	5	5	5	4	5	5	4	5	5	5	5	5	5	5	4	4	5	3
18-25	Femeie	Oltenia	Urban	Studii liceale	Da	2	5	4	3	4	2	5	5	4	2	4	4	Nu	4	3	3	5	2	4	5	3	1	5	5	4	5	4	5	5	5	5	5	4	5	5	5	5	5	3	5	4	5	5	1
18-25	Femeie	Ardeal	Urban	Studii liceale	Nu	5	5	3	5	3	5	3	4	2	3	3	3	Nu	3	3	3	5	3	1	3	3	3	3	4	3	4	3	3	3	2	3	3	4	3	3	3	3	3	2	3	3	4	4	4
46-50	Bărbat	Oltenia	Urban	Studii liceale	Da	4	3	3	2	3	3	4	4	4	3	4	3	Nu	2	4	3	4	2	3	4	3	2	4	4	4	4	4	4	4	3	4	4	4	4	4	4	4	4	3	3	4	1	2	1
26-30	Femeie	Oltenia	Rural	Studii liceale	Da	5	5	5	5	5	5	5	5	5	5	5	5	Da	5	5	5	5	5	5	4	5	2	5	5	5	5	5	5	5	5	5	5	5	5	5	5	5	5	5	5	5	5	5	5
18-25	Femeie	Oltenia	Urban	Studii liceale	Da	3	3	5	5	4	4	2	2	3	3	2	3	Nu știu	2	4	4	4	2	3	4	3	2	4	4	4	3	4	4	4	4	4	5	4	4	4	4	4	5	5	5	5	4	3	4
41-45	Femeie	Muntenia	Urban	Studii universitare	Da	5	4	5	5	4	4	3	3	3	3	3	4	Da	1	3	5	5	5	3	4	5	2	5	5	4	3	4	5	5	4	5	3	5	5	5	5	5	5	5	4	4	4	1	3
51-55	Bărbat	Dobrogea	Urban	Studii universitare	Da	2	5	3	2	1	1	2	3	3	5	1	1	Nu	2	5	4	5	4	2	5	2	1	4	5	5	4	5	5	5	5	2	3	4	4	5	5	5	5	4	4	2	4	5	1
46-50	Bărbat	Muntenia	Urban	Studii doctorale	Da	5	4	4	4	4	4	2	4	4	1	4	4	Nu	2	4	4	3	2	4	4	1	2	4	4	4	4	4	4	4	4	5	3	4	4	4	4	4	4	4	4	5	5	5	1
46-50	Femeie	Oltenia	Urban	Studii universitare	Da	5	4	3	1	2	2	4	5	5	1	5	5	Nu	3	3	2	2	4	4	4	2	2	5	5	5	5	4	4	4	4	5	3	4	3	4	5	4	3	3	4	4	4	4	2
18-25	Femeie	Oltenia	Rural	Studii liceale	Nu	4	5	5	5	5	5	1	1	1	5	5	4	Nu	1	5	5	5	5	2	3	5	3	4	5	3	3	3	3	2	5	3	3	3	1	5	5	2	3	3	1	5	4	2	5
31-35	Femeie	Oltenia	Rural	Studii universitare	Da	2	5	5	5	5	5	4	5	4	3	3	3	Nu știu	3	5	4	5	5	2	3	5	3	3	4	4	2	2	2	4	1	3	1	4	1	2	4	3	2	3	2	4	1	2	3
18-25	Femeie	Oltenia	Urban	Studii liceale	Da	3	5	4	3	2	3	3	4	4	2	4	4	Nu	3	2	3	5	3	4	4	3	2	4	4	3	3	3	3	3	1	3	3	3	3	3	3	4	3	2	2	3	3	3	3
36-40	Femeie	Oltenia	Urban	Studii liceale	Da	3	4	4	4	2	2	3	3	4	2	4	4	Nu	3	2	3	3	2	2	4	2	2	4	5	4	3	3	4	4	3	4	2	3	4	4	4	5	3	4	2	5	2	4	3
36-40	Femeie	Oltenia	Urban	Studii universitare	Da	4	5	5	4	3	3	3	3	3	3	2	3	Nu	3	4	4	4	3	3	4	5	2	5	5	5	2	4	4	5	1	4	3	4	5	5	5	5	5	5	5	5	1	5	1
18-25	Femeie	Oltenia	Rural	Studii liceale	Da	4	3	2	2	5	4	3	3	5	1	3	3	Da	4	1	4	3	2	3	5	2	1	4	3	4	5	4	4	3	5	5	3	4	4	4	4	4	4	5	3	4	4	5	1
31-35	Femeie	Oltenia	Rural	Studii masterale	Da	2	5	5	3	5	4	4	3	2	3	3	3	Nu știu	2	4	3	3	3	2	3	3	3	2	3	4	4	3	3	5	3	4	3	4	4	3	4	5	5	4	5	5	4	4	3
41-45	Bărbat	Oltenia	Urban	Studii universitare	Da	4	5	4	2	2	4	4	3	4	4	2	5	Nu	2	4	4	5	4	2	4	1	2	2	3	3	4	4	5	5	4	3	5	4	3	4	4	5	4	5	4	5	1	4	1
18-25	Femeie	Oltenia	Rural	Studii liceale	Da	3	5	3	3	2	2	3	3	3	3	3	3	Nu	2	2	3	2	2	5	5	2	1	5	5	5	4	4	4	5	4	4	5	4	5	4	5	5	5	5	5	5	5	5	3
41-45	Femeie	Oltenia	Rural	Studii universitare	Da	4	5	4	1	2	3	5	4	5	1	5	5	Nu	2	3	5	4	2	3	5	2	1	3	5	4	4	5	4	4	5	5	2	4	5	5	4	3	5	5	5	5	3	5	3
18-25	Bărbat	Oltenia	Rural	Studii universitare	Da	5	5	5	5	5	5	5	5	5	5	5	5	Nu	5	5	5	5	5	3	5	5	1	5	5	5	4	4	5	5	3	5	3	5	4	3	5	5	4	5	3	5	3	5	1
18-25	Femeie	Oltenia	Rural	Studii liceale	Nu	1	5	3	4	4	3	4	3	4	2	4	3	Nu	4	5	4	4	4	2	5	1	1	5	5	5	4	5	5	5	5	4	5	4	5	4	4	5	4	5	5	5	4	3	1
61-65	Bărbat	Ardeal	Urban	Studii universitare	Da	5	5	5	3	3	3	3	3	3	3	3	3	Nu	5	5	5	5	3	4	4	3	2	5	5	5	5	5	5	5	3	5	5	5	5	4	4	3	5	4	5	5	5	5	1
26-30	Femeie	Oltenia	Urban	Studii liceale	Da	2	5	3	3	2	2	1	2	2	2	3	2	Nu	2	3	3	3	3	3	3	2	3	4	5	5	4	5	5	5	4	3	4	4	4	4	5	4	3	4	4	4	3	3	1
31-35	Femeie	Oltenia	Urban	Studii masterale	Da	4	5	5	4	5	5	3	4	2	3	5	5	Nu	3	1	4	2	4	3	3	3	3	4	5	4	3	3	3	2	2	5	4	3	4	4	4	4	4	5	3	4	3	3	3
31-35	Bărbat	Oltenia	Rural	Studii universitare	Da	4	2	4	4	5	4	5	5	5	1	5	5	Nu	3	1	5	3	1	2	4	2	2	5	5	5	5	5	5	4	4	5	1	5	3	4	5	5	5	5	5	5	4	5	1
18-25	Femeie	Oltenia	Rural	Studii liceale	Da	4	5	5	3	3	3	3	4	3	3	4	4	Da	3	1	2	3	2	3	4	4	2	4	3	4	4	3	3	4	3	4	3	3	5	4	3	4	4	3	3	4	4	3	2
26-30	Femeie	Oltenia	Rural	Studii universitare	Da	4	5	5	3	3	4	5	5	4	2	3	3	Nu	3	3	3	3	3	3	3	3	3	4	5	4	4	4	4	5	4	5	3	3	5	4	3	4	4	4	4	4	4	3	1
18-25	Femeie	Oltenia	Urban	Studii liceale	Nu	3	5	4	2	4	3	5	5	5	1	2	2	Nu știu	2	2	3	3	5	3	5	2	1	5	5	5	5	5	5	4	4	4	5	4	5	5	3	4	4	4	5	5	5	3	2
46-50	Femeie	Oltenia	Rural	Studii liceale	Da	4	5	5	4	5	4	3	4	4	4	4	4	Nu	4	4	5	5	3	3	3	3	3	4	5	4	3	4	3	3	4	5	3	3	2	3	4	3	4	2	4	5	4	5	4
46-50	Femeie	Oltenia	Urban	Studii universitare	Da	4	4	2	2	2	2	4	4	5	3	3	2	Nu	2	2	1	1	2	4	2	3	2	4	5	4	4	3	3	5	4	5	4	3	4	3	3	4	4	4	4	5	4	5	1
26-30	Bărbat	Oltenia	Rural	Studii masterale	Da	2	3	5	5	5	5	5	5	5	5	5	5	Da	5	5	5	5	5	5	5	5	1	5	5	5	5	5	5	5	5	5	5	5	5	5	5	5	5	5	5	5	5	5	5
41-45	Femeie	Oltenia	Rural	Studii liceale	Da	3	5	5	4	5	5	2	3	4	1	3	4	Nu	3	4	5	4	5	3	5	4	1	4	5	4	5	4	4	5	5	4	5	5	5	5	5	5	5	5	5	5	5	5	1
31-35	Bărbat	Oltenia	Urban	Studii masterale	Da	3	5	1	3	1	1	5	5	3	1	2	4	Nu	3	1	2	5	2	5	5	5	1	5	5	5	5	5	5	5	4	4	5	5	4	5	5	5	5	5	5	5	5	5	1
46-50	Femeie	Oltenia	Urban	Studii liceale	Da	4	1	5	5	5	3	2	3	1	2	1	1	Nu știu	2	1	3	1	1	3	3	3	3	1	2	3	1	2	3	2	3	5	2	2	4	4	5	5	5	5	5	5	5	5	3
18-25	Bărbat	Oltenia	Rural	Studii liceale	Da	2	5	1	2	2	2	3	2	3	1	3	5	Nu	3	1	1	1	1	5	5	1	1	5	5	5	5	5	5	5	5	5	5	5	5	5	5	5	5	5	5	5	5	5	1
18-25	Bărbat	Oltenia	Urban	Studii masterale	Nu	4	3	2	5	2	1	5	3	4	3	2	4	Nu știu	5	3	3	3	5	1	4	4	2	3	2	5	5	5	4	3	3	4	1	3	2	5	5	3	4	2	1	2	3	3	3
18-25	Femeie	Oltenia	Rural	Studii liceale	Da	5	3	1	4	5	3	5	5	5	5	3	5	Da	4	4	4	4	4	4	5	5	1	5	5	5	3	5	5	5	4	4	5	4	5	5	5	5	5	5	4	5	5	5	1
31-35	Femeie	Oltenia	Rural	Studii masterale	Da	5	5	5	5	5	5	1	1	1	2	5	1	Nu	3	1	1	1	1	4	5	1	1	4	5	5	5	5	4	5	5	5	4	5	4	4	5	5	4	5	4	5	4	5	1
41-45	Femeie	Oltenia	Urban	Studii universitare	Da	3	1	5	4	5	5	1	1	1	1	1	5	Nu știu	2	5	1	5	5	2	2	2	2	5	5	3	1	2	4	5	2	5	1	4	3	4	3	5	4	4	4	5	2	3	2
46-50	Bărbat	Dobrogea	Urban	Studii doctorale	Da	4	5	1	1	2	1	5	5	5	1	5	5	Nu	5	3	1	3	3	4	4	1	2	5	5	5	5	5	5	5	4	5	3	5	3	5	5	4	4	4	4	4	4	5	1
18-25	Femeie	Oltenia	Rural	Studii universitare	Da	4	5	4	4	3	4	3	4	5	1	3	3	Da	4	3	4	4	3	5	5	1	1	4	5	5	5	4	5	5	5	4	5	4	5	4	4	4	4	4	4	5	4	4	1
18-25	Femeie	Oltenia	Rural	Studii liceale	Da	4	5	4	5	5	5	4	5	5	1	5	5	Nu	5	3	4	3	5	4	4	4	2	5	5	5	4	4	5	3	3	4	4	5	4	5	5	5	4	1	3	4	3	3	1
18-25	Bărbat	Oltenia	Urban	Studii liceale	Da	3	4	2	3	3	4	3	3	3	3	4	2	Nu știu	3	3	2	2	3	4	4	4	2	5	5	5	3	4	4	4	4	3	4	4	4	4	4	4	5	4	4	4	3	3	1
26-30	Femeie	Ardeal	Rural	Studii liceale	Da	1	4	3	3	4	4	3	4	4	2	3	3	Nu știu	3	2	4	2	3	3	5	2	1	5	5	5	4	4	3	4	4	4	5	5	4	4	4	5	5	4	3	4	4	2	2
36-40	Femeie	Oltenia	Urban	Studii liceale	Nu	1	5	5	5	5	5	3	3	3	4	3	3	Nu	3	3	3	3	2	3	4	5	2	3	4	4	4	4	4	2	1	4	4	3	2	3	2	3	4	4	3	4	3	4	4
26-30	Femeie	Oltenia	Urban	Studii masterale	Da	2	4	3	2	3	1	3	2	4	1	1	3	Nu	2	2	3	1	1	4	4	1	2	4	5	5	3	3	4	5	3	4	2	4	3	4	5	5	4	5	3	4	2	4	1
61-65	Bărbat	Ardeal	Urban	Studii universitare	Da	4	5	4	2	5	5	5	5	3	5	4	4	Nu	3	4	4	5	5	3	5	5	1	5	5	5	3	5	5	5	5	3	4	4	4	4	5	5	5	5	5	5	4	5	4
18-25	Femeie	Oltenia	Urban	Studii universitare	Da	5	5	5	5	3	2	4	4	1	1	2	4	Da	5	5	4	4	4	1	4	5	2	5	5	4	4	4	4	4	2	3	3	4	2	4	4	4	4	4	4	4	5	5	5
41-45	Femeie	Oltenia	Urban	Studii masterale	Da	5	4	3	2	1	1	3	3	3	1	5	5	Nu	5	3	3	5	2	3	3	3	3	3	3	5	3	3	3	3	2	5	2	5	2	3	3	3	3	3	3	3	1	3	2
18-25	Femeie	Ardeal	Urban	Studii liceale	Da	4	5	3	2	4	3	4	5	5	2	3	3	Nu	3	2	3	2	1	4	2	1	2	3	3	2	4	4	5	4	5	5	5	4	4	3	3	3	4	3	5	5	4	5	4
26-30	Femeie	Oltenia	Urban	Studii universitare	Da	5	3	5	5	5	5	1	5	4	4	3	4	Nu	4	5	4	4	2	4	5	1	1	5	5	5	3	5	4	4	4	4	4	5	4	4	4	5	5	5	5	5	3	5	1
26-30	Femeie	Oltenia	Rural	Studii universitare	Da	3	5	1	5	5	3	1	1	3	3	1	4	Nu	4	1	3	5	1	3	2	4	4	5	5	5	1	5	5	5	3	5	4	5	3	5	5	5	4	5	1	5	5	5	1
31-35	Femeie	Oltenia	Rural	Studii universitare	Da	5	5	5	5	5	5	5	5	5	5	5	5	Nu	4	4	4	5	5	4	4	3	2	5	5	5	5	4	4	5	3	4	4	3	4	5	5	5	5	5	5	5	5	5	4
18-25	Bărbat	Oltenia	Rural	Studii liceale	Da	4	5	3	1	2	1	5	5	5	1	3	5	Nu	4	1	2	5	1	5	5	1	1	5	5	5	5	5	5	5	1	5	3	4	4	5	5	5	5	5	5	5	5	3	1
18-25	Femeie	Oltenia	Rural	Studii liceale	Da	5	5	5	3	4	3	5	3	5	3	5	5	Nu știu	5	4	3	3	3	1	5	3	1	5	5	5	5	5	5	5	5	5	5	5	5	5	5	5	5	5	5	5	5	5	1
18-25	Femeie	Oltenia	Rural	Studii liceale	Da	2	5	5	5	5	5	2	3	3	3	2	1	Nu	4	5	5	5	2	1	5	1	1	5	5	5	3	5	5	5	5	4	4	5	5	5	5	5	5	5	3	5	4	4	1
41-45	Femeie	Oltenia	Urban	Studii universitare	Da	1	5	5	5	1	1	1	1	2	1	5	5	Nu știu	1	5	5	1	1	1	4	5	2	2	4	4	2	1	2	4	3	5	1	3	1	3	3	4	4	4	3	4	4	4	3
41-45	Bărbat	Oltenia	Rural	Studii liceale	Da	2	3	3	4	2	2	4	5	4	2	2	2	Nu	3	5	5	4	4	3	4	5	2	5	5	4	3	4	4	4	3	3	3	3	3	4	4	5	4	5	4	4	2	2	2
18-25	Femeie	Oltenia	Rural	Studii universitare	Da	3	4	5	4	5	3	3	4	4	2	3	3	Nu	1	2	3	5	2	3	5	2	1	5	5	5	5	5	5	5	5	5	5	5	5	4	4	5	5	5	5	5	3	3	1
61-65	Bărbat	Ardeal	Urban	Studii doctorale	Da	3	4	2	1	1	1	4	4	5	1	3	3	Nu	3	3	2	4	4	3	4	2	2	3	4	4	4	4	4	4	4	3	4	4	2	3	3	4	4	4	4	5	3	5	3
31-35	Femeie	Oltenia	Urban	Studii universitare	Da	5	2	5	5	4	3	5	5	5	1	4	5	Nu	5	5	5	5	3	4	4	5	2	5	5	5	5	5	5	5	4	5	5	5	4	5	5	5	5	5	3	5	4	5	3
18-25	Femeie	Oltenia	Urban	Studii liceale	Da	5	5	1	1	5	1	5	5	5	2	4	3	Da	4	2	2	3	3	3	4	4	2	4	5	5	4	4	4	5	4	5	4	4	4	4	4	4	4	4	4	4	3	4	2
18-25	Bărbat	Oltenia	Rural	Studii liceale	Da	5	3	3	5	5	5	4	5	5	1	2	2	Da	5	4	4	5	1	4	5	3	1	5	5	5	5	5	5	5	1	5	3	5	1	3	5	5	3	5	2	1	4	3	1
41-45	Femeie	Oltenia	Urban	Studii universitare	Da	4	4	5	5	5	5	1	5	1	1	2	4	Nu știu	4	4	5	5	5	4	4	1	2	1	2	3	1	1	1	4	1	2	2	3	3	2	2	4	1	3	3	4	3	2	3
41-45	Femeie	Oltenia	Urban	Studii liceale	Da	3	5	5	5	5	5	5	5	5	5	5	5	Nu știu	5	5	5	5	5	3	5	3	1	5	5	5	5	5	5	3	3	5	3	5	5	5	5	5	5	5	5	5	5	5	1
18-25	Femeie	Oltenia	Urban	Studii liceale	Da	4	5	2	3	2	2	4	4	3	3	3	4	Nu	3	2	2	5	4	3	4	4	2	5	5	4	3	4	5	5	4	5	4	4	3	5	4	5	5	3	4	4	4	5	1
18-25	Femeie	Oltenia	Urban	Studii liceale	Da	4	5	4	3	3	3	2	3	3	3	3	4	Nu	4	3	4	4	4	3	4	3	2	3	4	3	3	3	3	1	1	2	2	3	4	3	4	3	3	4	3	5	5	5	3
36-40	Femeie	Oltenia	Urban	Studii universitare	Da	5	5	5	4	3	4	2	3	2	4	2	3	Nu	1	2	3	3	2	3	5	2	1	5	5	4	2	4	2	5	3	3	2	2	2	3	3	5	4	4	2	3	4	4	1
46-50	Bărbat	Ardeal	Urban	Studii universitare	Da	5	5	1	1	1	1	4	3	4	2	1	1	Da	1	4	1	3	3	4	5	1	1	4	5	5	5	5	5	5	4	5	3	4	5	5	5	5	5	5	5	5	5	5	1
36-40	Femeie	Oltenia	Urban	Studii universitare	Da	5	2	5	3	4	4	3	5	3	4	3	5	Nu	4	1	3	2	1	5	4	4	2	4	5	5	3	4	4	4	3	4	4	5	4	4	4	4	4	4	1	1	1	3	2
36-40	Bărbat	Oltenia	Rural	Studii universitare	Da	1	5	1	1	5	2	5	5	5	5	3	4	Nu	1	4	4	4	3	3	3	4	3	5	5	3	5	3	3	4	2	5	5	3	3	3	3	3	3	4	4	5	1	4	5
46-50	Bărbat	Oltenia	Urban	Studii universitare	Da	1	5	5	3	1	1	5	5	5	1	5	3	Nu știu	1	3	1	3	3	3	5	2	1	5	5	5	5	5	5	5	5	5	5	5	5	5	5	5	5	5	5	5	4	5	1
18-25	Femeie	Oltenia	Rural	Studii liceale	Da	3	5	5	4	4	3	3	3	3	4	4	3	Nu	2	1	4	4	3	4	5	3	1	5	5	5	4	4	5	5	3	3	5	5	4	5	5	5	4	1	1	5	3	4	1
26-30	Bărbat	Oltenia	Rural	Studii universitare	Da	5	5	3	5	5	1	1	1	2	4	4	3	Nu	3	5	1	5	1	5	5	1	1	5	5	5	5	5	5	5	1	5	1	5	5	5	5	5	5	5	5	5	1	1	1
46-50	Femeie	Oltenia	Urban	Studii universitare	Da	5	5	2	3	5	4	2	5	4	4	3	3	Nu	1	4	4	5	3	3	3	2	3	5	5	5	4	5	4	5	3	5	5	4	5	4	5	5	4	5	4	5	4	4	2
51-55	Bărbat	Dobrogea	Urban	Studii masterale	Da	3	5	3	3	2	2	3	3	3	3	3	3	Nu	3	4	3	5	4	3	4	3	2	5	5	5	4	4	4	5	4	4	3	4	3	4	4	4	4	4	4	4	3	4	2
51-55	Femeie	Oltenia	Urban	Studii liceale	Da	2	5	5	3	3	3	4	4	5	2	1	2	Nu	3	2	3	4	3	1	4	3	2	4	4	4	4	4	4	3	4	3	4	4	4	4	4	4	4	5	4	5	4	5	3
41-45	Bărbat	Dobrogea	Urban	Studii masterale	Da	5	2	1	1	1	1	5	5	5	1	5	5	Nu știu	4	3	3	4	2	4	5	1	1	5	5	5	5	5	5	5	3	5	5	5	5	5	5	5	5	5	5	5	5	5	1
18-25	Femeie	Oltenia	Urban	Studii liceale	Da	3	2	5	3	4	4	3	3	3	3	3	3	Nu	2	3	4	4	3	4	3	3	3	3	3	3	3	3	3	3	1	3	2	2	3	3	3	3	3	2	2	2	2	5	3
18-25	Femeie	Oltenia	Urban	Studii liceale	Da	2	5	3	4	4	3	3	3	3	4	3	3	Nu	4	3	3	5	3	3	4	3	2	4	4	4	4	4	4	5	4	4	4	5	4	4	4	4	4	4	4	4	4	5	3
18-25	Femeie	Oltenia	Rural	Studii liceale	Da	4	5	3	3	3	4	3	3	2	4	3	3	Nu	3	3	3	3	3	2	3	4	3	2	2	1	2	3	2	4	1	4	3	2	4	2	3	2	2	1	1	2	2	2	5
18-25	Femeie	Oltenia	Rural	Studii universitare	Da	5	5	5	5	5	5	2	3	3	4	3	5	Nu	3	3	5	3	3	4	3	5	3	3	3	4	3	3	3	3	3	3	3	3	3	3	3	3	3	3	2	3	3	3	5
18-25	Femeie	Dobrogea	Urban	Studii liceale	Da	5	5	4	3	3	4	4	4	4	3	5	5	Nu	5	2	4	3	3	3	4	5	2	5	5	5	5	5	5	5	3	5	5	5	5	5	4	4	4	5	4	5	5	5	5
18-25	Bărbat	Oltenia	Urban	Studii universitare	Da	5	5	1	1	2	1	2	1	3	1	3	2	Nu	1	1	3	5	5	1	5	1	1	5	5	5	5	5	5	5	5	5	4	5	5	5	5	5	5	5	1	5	1	5	1
31-35	Femeie	Oltenia	Urban	Studii liceale	Da	4	5	5	5	3	4	4	4	4	3	4	4	Nu	3	5	4	5	3	4	4	3	2	5	5	4	3	3	4	5	4	3	3	4	2	3	4	4	5	4	1	5	5	5	4
31-35	Femeie	Oltenia	Urban	Studii universitare	Da	4	5	5	3	5	2	3	3	3	3	1	3	Nu	5	4	5	5	2	2	5	3	1	5	5	5	5	5	5	5	2	3	5	5	3	3	5	5	5	5	4	5	2	4	1
51-55	Femeie	Oltenia	Urban	Studii liceale	Da	5	4	5	4	4	3	5	5	5	1	5	5	Nu	5	5	5	5	5	3	4	3	2	3	5	4	4	4	4	5	4	4	3	3	4	4	4	5	5	4	5	5	4	5	3
18-25	Femeie	Oltenia	Urban	Studii universitare	Nu	5	4	3	3	4	3	4	4	5	2	3	3	Nu știu	3	1	2	4	2	3	5	1	1	5	5	5	5	5	5	5	4	5	4	5	5	5	1	5	5	1	5	5	5	5	1
26-30	Femeie	Oltenia	Rural	Studii liceale	Da	2	5	4	4	3	4	3	3	4	3	3	3	Nu știu	2	2	2	2	1	2	4	3	2	3	4	3	3	2	3	2	2	3	3	3	3	3	3	3	3	4	4	3	4	3	3
36-40	Femeie	Oltenia	Urban	Studii liceale	Da	5	4	4	4	2	1	5	5	5	1	5	5	Nu	5	3	4	3	1	3	4	3	2	4	4	4	3	3	5	4	4	4	1	4	3	4	4	5	5	5	1	5	2	4	2
51-55	Femeie	Muntenia	Urban	Studii liceale	Da	1	5	5	5	1	1	5	5	5	1	5	5	Nu	1	1	1	5	1	3	5	1	1	4	5	4	4	4	5	5	3	4	5	5	5	5	5	5	5	5	4	5	4	4	1
18-25	Bărbat	Oltenia	Rural	Studii liceale	Da	5	5	5	5	4	5	5	5	5	1	4	5	Da	5	5	5	5	5	5	5	1	1	5	5	5	3	3	5	4	1	5	5	5	5	5	4	5	5	5	3	4	3	2	1
41-45	Femeie	Crișana	Urban	Studii masterale	Da	5	5	3	1	3	1	5	5	4	4	4	4	Nu	5	3	4	2	1	5	5	1	1	5	5	5	5	5	5	5	4	5	5	5	4	5	5	5	5	5	5	5	4	5	1
31-35	Femeie	Oltenia	Rural	Studii universitare	Da	4	3	1	2	3	3	2	2	2	2	2	2	Nu	2	1	2	2	1	4	5	1	1	5	5	5	4	5	4	5	4	5	5	4	4	4	4	4	4	4	4	4	4	5	1
26-30	Femeie	Oltenia	Rural	Studii universitare	Da	2	5	5	4	4	4	4	5	4	4	4	4	Nu	3	4	4	4	4	3	3	4	3	5	5	4	4	4	5	4	3	3	3	4	3	3	3	4	4	3	3	3	3	3	3
18-25	Femeie	Oltenia	Rural	Studii liceale	Da	1	1	1	4	4	1	1	3	5	3	5	5	Nu	4	5	5	4	5	3	3	4	3	5	5	5	3	3	3	5	3	5	3	5	3	5	5	5	5	5	1	3	3	3	1
18-25	Femeie	Oltenia	Rural	Studii liceale	Da	5	5	5	3	3	4	3	4	4	2	4	5	Da	5	4	3	1	1	2	4	3	2	5	5	4	2	4	3	3	3	4	3	5	4	4	5	4	5	5	3	4	3	4	2
18-25	Femeie	Oltenia	Rural	Studii liceale	Da	5	5	5	5	5	5	5	5	5	5	5	5	Da	5	5	5	5	5	2	5	5	1	5	5	5	5	5	5	5	5	5	5	5	5	5	5	5	5	1	5	5	5	5	1
31-35	Femeie	Oltenia	Urban	Studii universitare	Nu	2	3	4	4	4	4	2	3	3	3	3	3	Nu știu	3	3	3	3	3	2	2	3	4	5	5	4	5	4	3	2	2	4	3	3	2	3	3	5	5	5	5	5	2	4	3
18-25	Bărbat	Oltenia	Rural	Studii liceale	Da	5	2	1	1	2	1	3	3	5	1	5	3	Nu știu	3	3	2	1	1	3	5	1	1	4	5	4	5	5	4	5	5	5	5	4	3	4	4	5	4	4	1	5	5	5	3
18-25	Femeie	Oltenia	Rural	Studii universitare	Da	1	1	5	5	2	2	2	1	1	1	1	2	Nu știu	5	3	5	5	4	3	5	1	1	5	5	4	3	5	4	4	2	5	3	4	4	4	4	4	5	5	2	4	3	1	1
18-25	Bărbat	Oltenia	Rural	Studii liceale	Da	4	3	2	2	4	3	3	5	5	4	2	3	Nu	2	2	3	5	2	3	5	1	1	5	4	5	2	5	5	5	2	5	2	3	5	5	5	4	4	4	5	4	4	3	1
18-25	Bărbat	Oltenia	Urban	Studii liceale	Da	3	5	1	5	5	5	3	4	5	1	3	5	Nu	5	2	3	3	3	5	5	1	1	5	5	5	5	5	5	5	5	5	5	5	5	5	5	5	5	5	5	5	5	5	2
18-25	Femeie	Oltenia	Rural	Studii liceale	Da	2	5	3	3	5	5	3	3	2	3	3	3	Nu	2	2	4	5	3	2	4	4	2	4	4	4	2	4	4	5	4	5	4	4	5	5	4	5	5	5	3	5	3	4	1
18-25	Femeie	Oltenia	Rural	Studii liceale	Da	5	5	2	3	4	4	5	5	4	2	4	4	Nu	3	2	3	2	3	3	5	1	1	5	5	5	5	5	5	5	4	4	5	5	5	5	5	5	5	4	4	5	3	4	2
41-45	Bărbat	Ardeal	Urban	Studii masterale	Da	1	4	1	1	2	2	2	2	5	1	1	3	Nu	1	2	2	4	4	3	3	2	3	3	4	4	3	3	3	4	4	4	2	4	2	3	4	4	5	4	5	4	2	5	2
18-25	Femeie	Oltenia	Urban	Studii universitare	Da	5	5	1	1	1	1	5	5	5	1	5	5	Nu	5	1	1	1	1	3	3	3	3	4	4	4	5	3	2	3	1	5	1	3	2	2	3	3	4	5	1	5	3	1	5
46-50	Femeie	Oltenia	Urban	Studii universitare	Da	1	4	3	3	4	2	2	2	1	1	1	2	Nu	1	2	2	1	2	3	4	3	2	5	5	3	4	4	4	5	4	4	3	3	4	4	4	4	4	4	4	5	5	5	3
18-25	Femeie	Oltenia	Rural	Studii universitare	Nu	1	3	5	5	3	3	3	4	4	5	4	5	Nu știu	4	3	3	3	4	4	3	2	3	2	2	2	3	2	2	2	2	2	2	3	2	2	2	2	2	2	2	2	2	2	2
26-30	Femeie	Oltenia	Rural	Studii liceale	Da	3	4	3	3	3	1	3	2	4	2	3	3	Nu știu	3	3	3	4	3	4	4	4	2	4	4	4	3	3	4	3	3	3	3	4	3	3	5	4	3	3	3	3	3	3	2
18-25	Femeie	Oltenia	Rural	Studii liceale	Da	3	5	1	2	4	2	4	4	4	2	3	4	Nu știu	2	1	3	1	1	4	4	3	2	5	5	4	4	4	4	4	3	3	3	4	4	4	3	5	4	5	3	4	3	3	1
36-40	Bărbat	Dobrogea	Urban	Studii liceale	Da	4	5	1	2	1	1	2	1	2	5	2	3	Nu	1	1	3	4	1	4	5	4	1	4	3	5	5	4	5	5	3	5	4	5	5	5	5	5	5	2	5	5	5	3	3
18-25	Femeie	Oltenia	Urban	Studii liceale	Da	3	5	5	3	2	3	4	4	4	5	3	3	Nu știu	3	2	3	5	2	4	5	3	1	5	5	2	3	4	4	2	3	4	4	4	4	4	3	4	4	5	3	4	3	3	4
46-50	Femeie	Muntenia	Rural	Studii masterale	Da	5	3	4	4	3	4	3	4	4	2	3	5	Nu	4	4	4	4	3	3	4	2	2	4	4	4	4	4	4	4	3	4	3	4	4	4	4	5	5	4	4	4	3	3	1
18-25	Femeie	Oltenia	Rural	Studii liceale	Da	5	5	1	5	5	5	2	4	3	4	3	4	Da	2	4	4	3	4	4	5	4	1	3	2	4	4	4	4	4	4	5	2	3	2	3	4	3	3	1	4	5	4	5	4
18-25	Bărbat	Oltenia	Rural	Studii liceale	Da	3	5	3	5	3	3	4	5	4	2	3	3	Nu	3	1	3	2	3	3	5	5	1	4	5	5	5	5	5	5	3	4	3	4	5	4	5	4	5	5	2	5	3	5	1
36-40	Bărbat	Oltenia	Urban	Studii universitare	Da	5	5	1	3	1	3	5	5	5	1	2	2	Nu	5	3	2	2	1	2	4	3	2	5	4	5	5	4	4	4	4	5	3	4	4	4	4	4	4	4	4	5	4	5	2
18-25	Femeie	Oltenia	Rural	Studii liceale	Da	5	5	5	3	3	3	4	5	5	2	5	5	Nu	3	1	4	3	1	3	5	1	1	3	4	3	3	5	5	5	5	5	5	5	5	5	5	5	5	5	5	5	5	5	5
26-30	Femeie	Ardeal	Urban	Studii masterale	Da	4	5	5	2	4	3	5	4	5	2	5	3	Nu	2	4	3	5	2	3	5	2	1	4	5	5	4	5	4	5	3	5	5	5	5	5	5	4	4	4	4	4	2	4	3
41-45	Femeie	Oltenia	Urban	Studii liceale	Da	4	3	5	3	4	3	3	3	3	3	3	3	Nu	3	3	3	3	3	3	4	3	2	3	5	4	3	4	4	5	3	4	2	4	4	4	5	4	4	4	4	4	4	4	4
36-40	Femeie	Oltenia	Urban	Studii universitare	Da	4	4	5	4	1	1	1	5	5	3	3	5	Nu	4	4	4	5	5	3	4	1	2	5	5	5	4	4	5	5	4	4	4	4	4	5	5	5	4	4	4	4	4	5	1
18-25	Femeie	Oltenia	Urban	Studii liceale	Da	3	3	4	3	4	3	4	5	5	4	3	4	Nu	2	3	5	3	3	3	4	2	2	4	4	4	4	4	4	4	4	4	4	3	3	4	4	5	4	5	4	3	5	4	2
26-30	Femeie	Oltenia	Urban	Studii liceale	Da	5	5	5	4	5	5	1	1	5	2	5	5	Nu știu	2	1	1	5	1	5	5	5	1	5	5	5	5	5	5	5	5	5	5	5	5	5	5	5	5	5	5	5	5	5	5
46-50	Bărbat	Oltenia	Urban	Studii universitare	Da	5	4	3	2	1	1	4	4	5	2	2	2	Nu	3	4	3	5	3	4	5	2	1	5	5	5	5	5	5	5	5	5	5	4	5	5	5	5	5	5	5	5	5	5	1
18-25	Femeie	Oltenia	Urban	Studii liceale	Da	5	5	4	3	2	2	3	3	1	1	3	4	Nu	5	2	3	1	2	3	5	3	1	4	4	3	4	4	4	3	4	4	4	4	4	4	4	3	3	3	5	5	5	5	3
36-40	Femeie	Oltenia	Rural	Studii universitare	Da	5	5	4	3	2	2	5	5	5	1	3	3	Nu	1	4	4	4	5	2	2	2	2	2	3	3	1	3	3	4	1	5	1	2	1	2	5	4	4	4	3	5	2	4	1
31-35	Femeie	Banat	Urban	Studii universitare	Da	1	5	4	1	1	1	4	4	4	1	1	3	Nu știu	2	3	3	4	3	3	3	1	3	5	5	5	4	5	5	5	4	5	4	5	4	5	5	5	5	5	5	5	5	5	1
41-45	Femeie	Oltenia	Rural	Studii liceale	Da	5	3	5	4	4	3	3	3	3	3	4	4	Nu	3	4	3	4	4	4	2	4	2	3	4	4	2	3	3	5	1	3	2	3	3	3	4	4	3	4	3	3	3	3	4
26-30	Bărbat	Ardeal	Urban	Studii universitare	Da	3	4	3	4	3	1	3	3	4	1	3	3	Nu	3	1	3	3	3	4	4	2	2	5	5	4	5	3	4	4	4	4	4	3	3	4	3	4	4	5	3	3	3	3	2
31-35	Femeie	Oltenia	Urban	Studii universitare	Da	4	5	5	4	2	2	5	5	5	1	3	3	Nu	2	5	2	5	5	3	5	2	1	5	5	5	4	4	5	5	3	5	3	5	5	5	4	5	5	5	3	4	1	4	1
46-50	Femeie	Oltenia	Urban	Studii liceale	Da	1	4	5	4	5	5	4	5	4	4	4	4	Nu	3	4	4	4	4	2	2	2	2	3	1	3	3	4	3	2	1	1	1	1	2	2	1	4	4	1	1	1	1	1	1
26-30	Bărbat	Oltenia	Rural	Studii liceale	Da	3	5	3	2	1	1	1	1	1	1	1	2	Nu	2	3	3	4	3	3	4	2	2	5	5	5	4	5	5	4	3	4	4	5	3	5	5	5	4	5	3	3	2	4	1
31-35	Bărbat	Oltenia	Urban	Studii universitare	Da	3	5	1	1	1	1	2	1	2	4	4	2	Nu	1	4	4	4	4	3	4	1	2	4	5	5	4	5	5	5	3	4	3	5	4	4	5	4	5	4	4	4	2	3	1
18-25	Bărbat	Ardeal	Rural	Studii liceale	Da	5	5	3	2	3	1	5	5	4	2	5	5	Nu	5	1	2	3	1	3	5	1	1	5	5	4	5	5	5	5	5	5	5	4	3	4	4	5	5	5	3	5	3	5	1
41-45	Femeie	Muntenia	Urban	Studii universitare	Da	5	5	5	5	4	4	3	3	4	3	4	4	Da	5	5	5	4	4	4	4	4	2	4	3	4	4	4	4	4	4	4	3	3	4	3	3	4	4	4	4	4	4	4	4
18-25	Femeie	Oltenia	Rural	Studii liceale	Da	2	5	5	5	5	5	2	3	2	5	3	4	Nu știu	4	4	4	5	4	3	4	3	2	5	5	4	3	3	4	3	2	3	2	3	3	3	3	3	4	4	2	4	4	4	2
41-45	Femeie	Oltenia	Urban	Studii universitare	Da	3	5	4	4	4	3	3	3	3	2	3	2	Nu știu	3	3	4	3	2	3	3	2	3	3	4	4	3	3	3	4	3	3	3	3	3	3	3	3	3	4	3	4	3	3	3
36-40	Femeie	Oltenia	Urban	Studii masterale	Da	5	2	5	5	5	5	1	1	1	1	5	1	Nu	1	5	5	5	5	3	2	5	2	3	5	5	4	3	5	5	1	5	1	3	5	3	5	5	5	1	1	5	1	5	1
18-25	Femeie	Oltenia	Urban	Studii liceale	Da	3	5	4	4	5	5	3	3	4	3	3	4	Nu	3	2	2	4	3	4	5	3	1	5	5	4	4	5	4	5	4	5	3	4	3	3	4	5	5	5	5	5	4	5	3
26-30	Femeie	Oltenia	Rural	Studii universitare	Da	4	5	5	5	5	5	1	1	1	1	1	2	Nu știu	5	5	5	5	5	1	3	3	3	5	5	5	3	3	5	3	5	4	3	4	2	4	4	5	5	5	3	5	2	2	1
18-25	Femeie	Oltenia	Rural	Studii liceale	Da	5	5	5	5	1	3	4	5	5	5	5	5	Nu	1	5	5	5	3	3	5	5	1	5	5	5	5	5	5	5	5	5	5	5	5	5	5	5	5	5	5	5	5	5	1
36-40	Bărbat	Ardeal	Urban	Studii universitare	Da	3	5	2	1	1	1	5	5	5	2	2	4	Nu	3	4	4	5	3	2	4	3	2	5	5	4	3	4	4	4	5	5	4	4	4	4	4	4	5	5	4	5	5	5	1
26-30	Femeie	Oltenia	Urban	Studii universitare	Da	5	5	1	1	5	1	3	5	5	4	5	5	Nu	1	5	3	4	5	3	5	4	1	4	5	5	3	5	3	4	3	5	4	5	5	5	5	5	5	5	2	5	3	5	1
41-45	Femeie	Muntenia	Urban	Studii universitare	Da	5	4	5	5	4	5	5	4	5	4	5	4	Da	5	5	4	5	5	4	4	4	2	5	4	5	5	4	4	4	5	5	4	4	5	5	5	4	5	4	5	5	4	5	5
41-45	Bărbat	Oltenia	Urban	Studii universitare	Da	4	4	1	2	1	1	4	4	4	4	4	4	Nu	3	3	4	3	4	4	4	4	2	4	4	4	4	4	4	4	4	4	4	4	3	4	4	4	4	4	4	4	4	5	2
26-30	Femeie	Oltenia	Rural	Studii universitare	Da	4	3	5	4	4	3	4	4	4	3	3	4	Nu	3	4	4	4	4	3	3	3	3	3	3	3	3	4	3	3	3	3	3	3	3	3	3	3	3	3	3	5	3	3	3
36-40	Femeie	Oltenia	Urban	Studii masterale	Da	4	3	4	4	3	3	2	4	4	2	4	5	Nu	4	4	4	4	3	4	4	1	2	4	5	4	2	4	4	4	3	5	2	3	3	4	4	5	3	5	3	4	3	4	2
18-25	Femeie	Oltenia	Rural	Studii liceale	Da	3	5	5	5	5	5	2	3	1	3	3	3	Da	1	3	5	5	5	3	5	4	1	4	5	3	2	4	4	2	2	2	3	3	3	4	4	3	4	5	5	3	3	3	3
18-25	Femeie	Oltenia	Urban	Studii liceale	Da	4	5	5	4	5	5	1	5	2	5	2	3	Nu	1	5	5	5	2	3	2	5	2	1	3	2	1	2	2	4	3	5	3	3	2	1	5	5	4	5	2	5	3	5	5
26-30	Femeie	Crișana	Rural	Studii universitare	Da	5	4	4	4	3	3	4	4	4	2	4	4	Nu	3	5	4	2	4	3	5	1	1	5	5	4	5	5	5	5	3	4	3	3	2	2	3	5	5	4	3	5	3	5	2
46-50	Femeie	Oltenia	Urban	Studii universitare	Da	5	5	5	3	5	5	3	2	2	2	4	4	Nu știu	2	5	5	5	4	3	4	4	2	3	4	3	3	4	3	5	3	3	3	3	3	4	3	4	3	3	3	4	3	2	3
36-40	Femeie	Oltenia	Urban	Studii masterale	Da	4	5	5	5	3	3	3	3	3	3	3	5	Da	3	3	3	3	2	3	4	3	2	5	5	4	3	4	4	3	4	4	4	4	3	3	4	4	4	4	3	4	2	4	3
18-25	Femeie	Oltenia	Urban	Studii liceale	Da	3	4	3	3	4	3	2	3	4	3	4	3	Nu	2	2	3	4	3	3	4	2	2	5	4	3	5	4	4	4	3	4	4	4	4	4	5	4	5	5	4	3	3	4	2
46-50	Femeie	Crișana	Rural	Studii liceale	Da	1	5	5	5	4	3	3	4	4	3	3	3	Da	2	3	2	4	3	2	5	4	1	5	5	5	4	4	4	5	3	4	4	4	4	4	3	5	5	3	3	5	4	4	3
46-50	Femeie	Oltenia	Urban	Studii universitare	Da	3	3	3	3	3	3	3	3	3	3	3	3	Nu știu	3	3	3	3	3	4	5	2	1	4	5	5	5	5	5	5	3	5	5	5	5	5	5	5	5	5	5	5	5	5	1
36-40	Femeie	Ardeal	Urban	Studii universitare	Da	5	3	4	1	2	1	5	5	5	1	3	5	Nu	5	4	3	4	4	3	4	1	2	3	5	4	3	5	4	4	4	5	3	3	3	4	4	4	4	3	3	4	4	5	1
18-25	Bărbat	Oltenia	Urban	Studii liceale	Da	5	3	1	3	1	1	3	3	3	3	4	3	Da	3	3	3	3	3	4	3	3	3	3	4	3	3	4	4	3	3	3	4	4	3	3	3	3	3	4	4	4	3	4	3
18-25	Femeie	Oltenia	Urban	Studii liceale	Da	5	5	5	5	4	5	3	3	4	3	2	2	Nu	4	5	5	3	2	3	4	3	2	2	5	4	3	4	3	5	3	5	3	4	3	4	4	5	5	5	4	4	3	4	3
31-35	Bărbat	Ardeal	Urban	Studii universitare	Da	4	2	3	2	3	2	4	5	5	2	3	5	Nu	3	5	3	3	2	2	4	4	2	4	5	4	5	4	4	1	3	4	5	4	4	4	4	3	4	5	4	5	5	4	3
18-25	Femeie	Oltenia	Urban	Studii universitare	Da	4	5	5	5	3	3	4	4	5	1	5	5	Nu	3	3	3	3	1	3	5	1	1	5	5	5	4	5	5	5	2	4	4	3	5	5	5	5	5	5	4	5	5	5	1
31-35	Bărbat	Oltenia	Urban	Studii masterale	Da	1	5	5	5	5	5	1	1	1	5	1	3	Da	1	5	5	5	2	3	2	2	2	1	2	2	5	1	3	1	1	1	1	1	2	1	3	1	2	1	1	2	1	1	5
31-35, 36-40	Femeie	Oltenia	Rural	Studii liceale	Da	2	5	3	2	4	4	2	2	2	4	4	4	Nu	2	3	5	2	2	2	3	2	3	3	3	4	4	5	4	5	4	4	4	5	4	5	4	5	5	5	5	5	4	5	3
31-35	Femeie	Oltenia	Rural	Studii masterale	Da	4	5	5	5	5	3	3	4	4	3	5	5	Nu	5	5	5	5	5	5	5	5	1	3	4	5	2	4	4	5	1	5	2	4	3	4	4	4	4	5	4	5	2	5	4
36-40	Femeie	Oltenia	Urban	Studii universitare	Da	4	5	4	3	2	2	4	4	4	3	3	4	Nu	3	3	3	4	2	3	4	4	2	5	4	4	4	4	4	4	3	4	3	4	4	4	4	4	4	4	4	4	4	4	2
26-30	Bărbat	Ardeal	Urban	Studii masterale	Da	4	5	4	2	1	1	2	3	3	4	4	4	Nu	3	2	3	2	2	4	4	2	2	5	5	5	5	5	5	5	4	5	5	5	5	5	5	5	5	5	5	5	5	5	1
36-40	Bărbat	Oltenia	Rural	Studii liceale	Da	5	5	5	4	3	3	2	3	3	5	3	4	Nu	3	5	5	5	5	2	2	2	2	3	5	3	3	3	4	4	1	3	2	2	2	3	2	3	3	4	5	4	1	4	3
46-50	Femeie	Oltenia	Rural	Studii universitare	Da	2	5	2	1	1	1	1	1	1	1	1	1	Da	1	5	5	5	5	4	5	1	1	5	5	5	5	5	5	5	5	1	5	5	5	5	5	5	5	3	3	5	4	5	1
26-30	Femeie	Oltenia	Urban	Studii liceale	Da	5	5	5	1	5	1	5	5	1	5	2	2	Da	1	1	1	1	1	1	5	1	1	5	5	5	5	5	5	1	5	5	5	5	5	5	5	5	5	5	5	5	5	5	5
18-25	Femeie	Oltenia	Urban	Studii universitare	Da	5	5	5	1	3	2	5	4	5	3	3	3	Nu	3	4	3	2	3	5	5	1	1	5	5	5	4	5	5	5	4	4	5	5	4	5	5	5	5	5	4	5	1	5	5
18-25	Femeie	Moldova	Urban	Studii masterale	Da	5	3	2	3	4	4	1	3	3	4	5	5	Da	5	3	4	1	2	4	5	1	1	4	5	4	4	5	4	5	5	5	5	4	5	5	5	5	5	4	5	5	5	5	1
18-25	Femeie	Oltenia	Rural	Studii universitare	Da	4	3	5	4	4	4	3	3	3	3	3	4	Nu	3	4	4	4	4	4	3	2	3	3	4	4	3	4	4	4	3	3	3	4	4	4	4	4	4	5	4	5	4	5	1
18-25	Femeie	Oltenia	Rural	Studii liceale	Nu	4	5	4	4	4	3	5	3	5	3	3	3	Da	3	3	3	3	3	3	4	4	2	5	5	3	4	4	4	4	4	4	4	4	4	4	4	4	5	4	4	5	4	4	2
18-25	Femeie	Oltenia	Rural	Studii liceale	Da	3	5	1	2	5	3	3	3	3	4	2	2	Nu	1	4	4	5	5	3	1	2	5	1	1	3	3	3	3	3	1	3	2	2	2	2	4	3	2	1	4	4	2	3	5
36-40	Femeie	Ardeal	Urban	Studii masterale	Da	4	5	5	3	2	2	3	3	4	4	3	5	Nu	5	5	4	5	4	3	4	3	2	4	5	3	3	4	4	4	4	3	2	3	2	4	4	4	4	4	3	4	3	5	3
51-55	Femeie	Oltenia	Urban	Studii universitare	Da	4	2	3	5	5	5	1	1	1	5	1	1	Nu	1	4	5	5	1	3	2	3	2	3	4	4	4	4	3	4	1	4	3	2	3	4	4	4	3	3	1	2	2	3	1
26-30	Bărbat	Crișana	Urban	Studii universitare	Da	4	4	2	1	1	1	4	5	5	1	2	2	Da	2	3	3	2	2	5	4	1	2	3	3	3	5	4	4	5	4	5	4	4	2	3	3	3	3	3	4	4	4	4	2
51-55	Femeie	Oltenia	Rural	Studii liceale	Da	4	3	5	4	4	3	3	5	4	2	1	4	Nu	3	5	5	5	2	3	4	4	2	3	5	4	4	5	5	4	4	5	1	4	5	5	5	4	3	1	3	4	4	5	4
36-40	Bărbat	Oltenia	Rural	Studii universitare	Da	1	5	1	1	1	1	1	1	1	5	1	1	Da	1	1	1	5	3	3	4	4	2	5	5	5	4	4	5	5	3	2	5	5	4	5	5	5	5	5	5	5	4	5	1
36-40	Bărbat	Oltenia	Rural	Studii universitare	Da	1	5	1	1	1	1	1	1	1	5	1	1	Da	1	1	1	5	3	3	4	4	2	5	5	5	4	4	5	5	3	2	5	5	4	5	5	5	5	5	5	5	4	5	1
51-55	Femeie	Oltenia	Rural	Studii liceale	Da	4	5	5	4	4	3	4	5	4	4	2	3	Nu	3	4	4	5	4	4	4	4	2	3	5	4	4	5	5	4	4	5	1	4	5	4	5	4	3	1	3	4	3	5	3
18-25	Bărbat	Oltenia	Rural	Studii liceale	Da	5	5	4	3	2	2	5	4	5	1	4	4	Nu	3	3	2	2	2	5	3	1	3	4	4	4	4	5	4	5	3	5	5	4	5	5	5	5	4	5	3	5	5	5	4
46-50	Femeie	Oltenia	Urban	Studii doctorale	Da	4	5	2	1	1	1	5	5	5	1	5	5	Nu	5	5	2	2	4	4	5	2	1	5	5	5	5	5	5	5	4	4	3	5	5	5	5	5	5	5	5	5	5	5	1
41-45	Bărbat	Dobrogea	Urban	Studii universitare	Da	5	3	3	2	2	1	5	5	5	1	3	5	Nu	4	2	3	2	2	4	4	4	2	4	4	4	5	5	5	4	4	4	4	4	5	4	4	4	4	4	4	4	4	4	1
36-40	Femeie	Oltenia	Urban	Studii masterale	Da	5	5	5	5	5	5	1	1	1	5	1	5	Nu	1	5	5	1	2	3	4	5	2	5	5	5	2	4	5	5	3	4	4	5	5	5	5	5	5	5	5	4	5	5	1
41-45	Bărbat	Ardeal	Urban	Studii universitare	Da	4	4	1	4	1	4	3	3	3	3	2	3	Nu	2	5	4	4	4	4	4	4	2	4	5	5	5	5	4	5	4	4	4	4	5	5	5	4	5	5	4	5	5	5	4
18-25	Femeie	Oltenia	Urban	Studii universitare	Da	3	5	1	3	3	5	1	1	1	5	5	5	Nu	1	1	5	5	5	4	4	3	2	5	5	3	1	3	2	1	3	3	2	3	2	1	3	3	3	4	2	1	1	3	2
18-25	Femeie	Oltenia	Rural	Studii liceale	Da	2	5	5	3	4	3	4	5	5	1	5	5	Nu	2	2	4	5	2	4	4	4	2	5	5	3	2	3	3	4	1	4	4	4	4	4	4	5	5	5	3	3	2	4	2
18-25	Femeie	Oltenia	Urban	Studii liceale	Da	5	5	3	3	3	3	4	4	5	1	3	3	Da	3	3	3	3	2	4	4	2	2	4	5	5	4	4	5	5	4	5	5	3	4	4	4	5	4	4	5	5	5	5	1
26-30	Femeie	Oltenia	Urban	Studii universitare	Da	5	5	5	4	3	3	3	5	5	3	4	5	Nu	3	4	3	5	3	3	5	2	1	5	5	4	5	5	5	5	5	5	5	5	5	5	5	5	5	5	5	5	5	5	2
18-25	Femeie	Oltenia	Rural	Studii liceale	Da	4	4	5	5	5	3	4	2	2	3	2	3	Nu	4	3	5	5	4	3	4	3	2	5	5	5	2	4	4	3	3	4	2	3	3	2	3	5	5	3	4	3	4	3	3
18-25	Bărbat	Oltenia	Urban	Studii universitare	Da	3	5	1	3	1	1	3	4	3	3	3	3	Nu știu	3	3	3	3	3	4	4	3	2	5	5	3	3	3	5	5	5	5	5	5	5	1	5	5	5	5	5	5	3	5	1
18-25	Femeie	Oltenia	Rural	Studii liceale	Da	4	4	5	3	3	3	5	5	5	1	4	4	Nu știu	3	5	3	3	3	3	2	3	4	3	4	4	4	4	4	1	5	5	5	3	2	3	3	2	3	3	4	4	4	5	5
18-25	Bărbat	Oltenia	Urban	Studii liceale	Nu	2	1	3	1	2	1	5	4	5	2	2	4	Nu știu	3	1	2	1	1	3	5	4	1	5	5	4	5	5	5	4	4	5	5	3	5	4	4	4	4	2	3	5	5	3	2
18-25	Femeie	Oltenia	Rural	Studii universitare	Da	5	1	5	4	5	4	4	4	4	5	4	4	Da	1	2	5	3	3	4	5	4	1	4	4	4	5	5	4	4	4	4	4	3	4	3	4	4	4	4	4	4	4	4	4
46-50	Femeie	Oltenia	Urban	Studii universitare	Da	1	5	1	1	1	1	5	5	5	1	3	4	Nu știu	3	1	1	1	3	4	3	3	3	4	5	4	4	4	4	5	5	3	4	4	4	4	4	5	5	5	4	5	2	2	4
31-35	Femeie	Oltenia	Urban	Studii masterale	Da	5	2	5	5	5	5	1	2	2	2	3	2	Nu	3	5	5	5	2	3	3	3	3	5	5	4	4	5	4	5	4	4	3	4	4	4	4	4	4	4	4	4	4	4	2
26-30	Femeie	Oltenia	Urban	Studii masterale	Da	5	5	5	3	3	3	3	5	5	5	3	5	Nu	4	5	3	5	3	4	4	5	2	5	5	5	5	5	5	4	4	4	4	4	4	4	4	4	4	5	5	5	3	4	1
Peste 65	Bărbat	Dobrogea	Urban	Studii universitare	Da	2	4	1	1	3	1	3	2	2	2	1	1	Nu	1	1	2	3	2	3	3	2	3	2	2	3	3	3	2	4	4	3	4	4	3	3	3	3	3	1	2	4	4	1	1
31-35	Femeie	Oltenia	Rural	Studii masterale	Da	2	4	5	5	5	4	3	3	3	4	3	5	Nu	4	4	5	5	5	3	4	4	2	4	5	5	3	5	4	5	2	4	2	4	4	4	5	5	5	5	5	5	3	3	3
31-35	Bărbat	Moldova	Rural	Studii liceale	Da	1	5	1	1	1	1	1	1	1	1	1	1	Da	1	1	1	1	5	5	5	1	1	5	5	5	1	5	5	5	3	2	5	5	5	5	5	5	5	5	5	5	1	5	1
46-50	Femeie	Oltenia	Urban	Studii universitare	Da	4	5	5	5	5	5	5	5	5	4	4	4	Nu	4	5	5	5	3	3	4	4	2	5	5	5	4	5	5	5	4	4	5	4	4	5	5	5	5	5	3	5	3	4	1
26-30	Femeie	Oltenia	Urban	Studii universitare	Da	1	5	1	1	1	1	5	5	5	1	4	1	Da	5	1	1	5	1	1	5	5	1	5	5	5	5	5	5	5	5	5	5	5	5	5	5	5	5	5	5	5	5	5	1
18-25	Femeie	Oltenia	Rural	Studii liceale	Da	3	5	4	3	3	3	3	3	3	3	3	4	Da	2	1	4	3	5	3	5	2	1	5	5	4	3	3	3	4	4	4	3	3	4	4	4	3	3	3	1	4	4	4	2
18-25	Bărbat	Oltenia	Urban	Studii liceale	Da	5	5	1	5	5	5	1	5	1	5	1	5	Nu știu	5	1	5	5	5	5	5	5	1	5	5	5	5	5	5	5	5	5	5	5	5	5	5	5	5	5	5	5	5	5	5
41-45	Femeie	Oltenia	Urban	Studii universitare	Da	5	3	3	5	4	4	3	5	4	2	2	3	Nu	4	2	4	3	2	5	5	2	1	4	5	5	5	4	5	4	5	5	4	5	2	5	5	4	5	5	5	5	5	5	1
36-40	Femeie	Oltenia	Urban	Studii universitare	Da	1	4	2	2	2	2	4	4	5	2	2	3	Da	2	4	3	5	5	2	3	3	3	4	5	4	4	3	4	5	3	4	4	4	3	3	4	5	4	4	3	3	3	4	2
26-30	Femeie	Oltenia	Rural	Studii universitare	Da	5	5	4	3	5	3	5	5	5	2	3	4	Da	5	3	3	5	3	3	4	3	2	2	3	4	4	3	4	4	2	4	2	3	3	3	3	4	4	3	4	4	4	5	4
18-25	Bărbat	Oltenia	Rural	Studii universitare	Da	3	5	4	4	2	2	3	3	3	2	4	4	Nu	3	2	3	2	3	3	5	3	1	5	5	5	4	4	5	5	4	5	4	4	4	4	5	5	4	5	3	5	4	5	1
18-25	Femeie	Oltenia	Rural	Studii liceale	Da	3	5	4	4	5	4	1	2	2	4	3	3	Nu	3	2	3	1	2	3	2	5	4	4	3	1	3	2	3	5	2	3	2	3	1	3	5	4	2	3	5	5	1	5	5
18-25	Femeie	Oltenia	Rural	Studii liceale	Da	4	5	5	4	5	5	5	5	5	5	5	5	Nu știu	5	4	4	5	4	2	4	5	2	3	3	5	4	4	4	5	4	4	4	4	5	4	5	4	4	4	5	5	5	5	5
18-25	Femeie	Oltenia	Rural	Studii universitare	Da	5	3	3	3	3	3	4	4	4	2	3	3	Nu	3	2	4	2	2	3	4	3	2	5	5	4	4	4	3	4	4	4	3	3	3	4	4	5	4	3	4	4	3	5	4
18-25	Femeie	Oltenia	Rural	Studii liceale	Nu	3	4	4	2	3	3	3	4	4	2	3	2	Nu știu	3	1	2	2	1	3	5	4	1	5	5	4	4	4	5	5	4	4	4	4	5	4	5	4	4	4	4	5	5	4	1
31-35	Bărbat	Oltenia	Urban	Studii universitare	Da	5	1	1	1	1	1	5	2	3	4	3	2	Da	1	1	1	1	2	5	5	1	1	5	5	5	5	5	5	5	5	5	5	5	5	5	5	5	5	5	5	5	5	5	1
18-25	Femeie	Oltenia	Rural	Studii liceale	Da	3	5	5	4	4	4	2	4	3	4	2	4	Nu știu	2	4	4	4	4	2	4	4	2	5	3	4	3	3	4	5	3	5	3	4	3	3	4	3	5	1	4	5	4	3	5
18-25	Femeie	Oltenia	Urban	Studii universitare	Da	3	5	4	4	5	4	2	1	1	5	4	5	Nu	2	4	5	5	3	3	3	4	3	1	1	1	1	3	1	1	1	3	1	3	1	2	1	1	1	2	3	2	1	1	5
18-25	Femeie	Oltenia	Rural	Studii liceale	Da	1	5	3	4	5	5	5	5	5	5	3	5	Nu știu	5	1	3	5	3	2	2	1	2	1	1	3	5	5	4	4	3	3	3	3	4	3	3	5	5	5	5	5	3	3	2
18-25	Femeie	Oltenia	Urban	Studii liceale	Da	5	5	5	3	5	1	4	4	5	1	5	5	Nu	4	4	3	3	5	3	4	4	2	3	4	4	3	5	5	4	1	4	3	4	4	3	4	4	5	5	5	5	5	5	2
36-40	Bărbat	Oltenia	Urban	Studii universitare	Da	2	5	3	1	2	2	3	4	5	1	3	3	Nu știu	3	3	3	3	3	4	5	1	1	5	5	5	4	4	4	5	5	3	4	5	4	4	5	5	4	5	3	4	4	5	1
18-25	Femeie	Oltenia	Urban	Studii liceale	Nu	2	5	4	3	4	4	4	4	5	3	4	5	Da	4	2	3	4	2	3	4	3	2	5	5	4	5	5	4	5	3	4	4	4	4	5	3	5	5	5	2	5	5	4	1
26-30	Femeie	Oltenia	Rural	Studii liceale	Da	5	4	5	4	1	1	5	3	2	2	3	4	Nu știu	3	5	5	2	2	2	4	2	2	5	5	5	3	4	4	5	4	5	5	4	4	4	3	5	5	5	4	5	5	5	3
31-35	Femeie	Oltenia	Urban	Studii universitare	Da	5	3	2	1	3	1	3	4	1	5	1	1	Nu știu	4	1	2	1	1	4	5	5	1	5	5	5	5	5	5	5	5	5	3	4	2	5	5	5	5	4	4	5	5	5	1
36-40	Femeie	Oltenia	Urban	Studii universitare	Da	3	4	5	3	3	3	4	5	5	4	4	3	Nu știu	4	3	4	4	3	3	5	3	1	5	5	5	4	5	5	5	2	5	5	5	5	5	5	5	5	5	5	4	5	4	5
41-45	Femeie	Oltenia	Urban	Studii universitare	Da	3	5	1	1	2	1	3	3	3	5	3	2	Nu știu	1	1	1	4	3	3	4	4	2	5	5	5	4	5	4	5	2	4	2	4	3	4	5	5	5	5	5	5	3	4	1
18-25	Femeie	Oltenia	Urban	Studii liceale	Da	5	3	5	1	5	2	4	5	5	2	5	5	Da	5	2	2	3	1	5	5	1	1	5	5	5	5	5	5	5	5	5	5	5	5	5	5	5	5	5	5	5	5	5	1
18-25	Femeie	Oltenia	Rural	Studii liceale	Da	4	3	4	3	4	3	3	3	4	3	3	3	Da	3	3	3	3	3	3	4	4	2	4	3	4	4	4	3	5	3	4	5	4	3	5	5	5	5	5	5	5	5	5	3
18-25	Femeie	Oltenia	Rural	Studii universitare	Da	3	5	5	3	3	3	3	3	2	3	4	4	Da	5	3	4	3	1	3	5	1	1	5	5	5	5	5	5	5	5	5	5	5	5	5	5	5	5	5	5	5	5	5	1
41-45	Femeie	Oltenia	Urban	Studii masterale	Nu	5	5	5	5	5	5	5	5	5	4	5	5	Nu	5	5	5	5	3	5	5	5	1	5	5	5	3	4	5	5	3	5	5	3	5	5	5	5	5	5	5	5	5	5	2
41-45	Bărbat	Oltenia	Urban	Studii doctorale	Da	4	4	2	2	1	1	4	5	5	2	4	4	Nu	4	3	4	2	2	3	5	2	1	5	5	5	4	4	4	5	4	3	4	5	5	4	4	4	4	5	5	5	4	4	1
36-40	Femeie	Oltenia	Urban	Studii universitare	Da	5	5	1	5	5	5	1	1	2	1	1	1	Nu	5	2	1	1	1	3	3	3	3	3	5	4	3	3	3	5	2	3	3	3	2	2	5	5	5	1	1	5	1	5	3
18-25	Femeie	Oltenia	Rural	Studii liceale	Da	4	2	4	3	5	5	4	2	2	3	4	3	Da	3	3	4	5	2	4	5	2	1	5	5	5	5	5	5	5	2	4	5	5	5	5	5	5	5	5	5	5	5	5	1
31-35	Femeie	Oltenia	Urban	Studii universitare	Da	4	5	5	4	5	4	3	5	3	3	3	4	Nu	3	5	3	5	5	3	3	3	3	4	5	3	3	5	3	3	1	3	3	3	1	2	2	3	3	3	3	3	3	3	5
18-25	Bărbat	Oltenia	Urban	Studii liceale	Da	4	3	5	3	4	4	4	5	3	3	4	4	Nu	2	3	5	2	2	4	4	2	2	3	3	2	3	4	4	3	4	5	5	3	3	4	3	4	4	3	3	5	3	3	4
18-25	Femeie	Oltenia	Rural	Studii liceale	Da	4	3	5	3	5	3	1	2	2	2	5	4	Da	2	5	3	4	4	1	2	2	2	3	3	4	3	3	3	5	2	3	3	3	1	3	3	5	5	5	1	3	1	2	3
18-25	Femeie	Oltenia	Urban	Studii liceale	Da	3	5	3	3	4	4	3	3	4	2	3	3	Nu	2	4	3	4	2	2	5	4	1	5	5	4	4	5	5	5	4	5	5	4	5	5	5	5	5	5	5	5	3	4	3
41-45	Bărbat	Oltenia	Urban	Studii universitare	Da	2	5	1	1	1	1	5	5	5	1	1	5	Nu	5	1	5	3	3	5	5	1	1	5	5	5	5	5	5	5	5	5	5	5	5	5	5	5	5	5	3	2	4	1	1
18-25	Bărbat	Oltenia	Urban	Studii universitare	Da	4	5	1	3	2	2	3	3	5	1	2	4	Da	4	1	1	1	1	4	5	3	1	5	5	5	5	5	5	5	4	5	5	4	5	5	5	5	4	5	4	4	5	5	2
41-45	Bărbat	Ardeal	Rural	Studii liceale	Da	4	5	1	1	1	1	5	5	5	1	3	5	Da	2	1	1	5	1	5	5	4	1	5	5	5	5	5	5	5	2	5	5	5	3	5	5	5	5	5	4	1	5	4	1
31-35	Femeie	Oltenia	Rural	Studii universitare	Da	5	3	5	5	4	4	4	4	1	3	4	2	Nu	3	4	5	4	3	3	5	1	1	5	5	5	3	5	5	5	4	5	4	4	4	5	5	5	5	5	4	5	5	5	1
26-30	Femeie	Oltenia	Rural	Studii universitare	Da	4	5	4	3	3	3	3	3	3	3	3	4	Nu	3	5	5	5	3	3	4	2	2	4	5	5	3	5	4	5	4	4	4	4	4	4	5	5	5	5	3	4	3	5	1
26-30	Femeie	Ardeal	Urban	Studii universitare	Nu	4	5	5	5	5	5	5	5	5	1	3	4	Nu	3	2	4	3	3	4	2	2	4	5	5	5	4	5	5	4	2	5	4	4	1	3	3	4	4	3	4	5	4	4	1
51-55	Femeie	Oltenia	Urban	Studii liceale	Da	1	2	1	2	1	1	5	5	5	1	1	3	Nu	3	2	1	1	1	4	3	3	3	3	5	3	5	3	4	5	3	3	3	4	4	4	5	5	5	4	4	4	4	4	1
61-65	Femeie	Muntenia	Rural	Studii universitare	Da	5	5	3	3	5	5	5	5	5	1	5	5	Nu	5	2	1	1	1	5	5	5	1	5	5	5	5	5	5	5	5	3	3	5	5	5	5	5	5	5	5	5	5	5	1
31-35	Femeie	Oltenia	Urban	Studii masterale	Da	5	3	5	5	5	5	5	5	5	1	5	4	Da	4	5	5	5	1	3	3	3	3	5	5	5	3	4	4	3	3	5	3	4	1	3	3	4	4	4	4	4	2	5	1
18-25	Femeie	Oltenia	Rural	Studii universitare	Nu	1	5	2	1	2	1	1	2	3	3	2	3	Nu	2	5	3	4	5	3	4	3	2	4	5	5	4	5	5	5	3	3	2	4	5	5	5	5	5	3	4	4	2	3	1
18-25	Femeie	Oltenia	Urban	Studii liceale	Nu	4	4	3	3	3	3	3	3	3	3	3	3	Da	3	3	3	3	3	3	3	3	4	3	3	3	3	3	3	3	3	3	3	3	3	3	3	3	3	3	3	3	3	3	3
51-55	Femeie	Oltenia	Urban	Studii liceale	Da	3	3	4	4	4	4	3	4	4	4	4	5	Da	4	4	5	4	3	3	4	4	2	4	4	4	4	4	4	4	5	4	4	4	4	5	4	5	4	5	4	4	5	4	4
18-25	Femeie	Oltenia	Rural	Studii liceale	Da	5	3	5	5	3	2	4	4	3	3	3	4	Nu	5	4	4	5	5	5	5	3	1	5	5	5	4	5	4	4	2	5	5	4	4	5	4	5	5	1	5	5	4	5	2
18-25	Femeie	Oltenia	Rural	Studii universitare	Nu	3	3	5	3	4	2	4	3	4	2	3	3	Nu știu	3	2	2	3	2	3	4	3	2	5	5	4	4	4	4	4	4	5	4	4	4	4	4	5	4	4	4	5	4	5	3
18-25	Femeie	Oltenia	Rural	Studii liceale	Da	5	5	3	3	3	3	5	5	5	2	3	4	Da	4	3	2	1	3	5	5	5	1	5	5	3	4	5	5	5	3	4	4	3	3	4	3	4	4	5	4	5	3	5	3
51-55	Bărbat	Dobrogea	Urban	Studii universitare	Da	4	4	2	3	1	2	3	3	3	3	4	4	Nu	3	1	2	3	2	4	4	2	2	5	5	5	3	4	4	4	3	4	4	5	5	4	5	5	5	5	4	5	3	5	2
46-50	Femeie	Oltenia	Rural	Studii universitare	Da	5	1	3	1	1	1	5	5	5	1	3	5	Da	3	4	1	2	1	4	5	1	1	5	5	5	5	5	5	5	4	5	5	5	5	5	5	5	4	4	4	5	5	5	1
18-25	Femeie	Oltenia	Rural	Studii universitare	Da	3	5	4	3	3	3	4	3	4	3	3	3	Nu	4	4	4	3	2	3	4	4	2	5	5	5	4	4	4	4	4	4	4	4	4	4	4	5	4	4	3	4	4	4	1
18-25	Femeie	Muntenia	Rural	Studii universitare	Da	4	5	4	3	3	3	1	2	2	3	4	5	Nu știu	4	3	3	4	2	4	4	1	2	4	5	4	3	4	4	2	3	4	4	5	4	4	5	4	5	5	3	4	4	4	2
18-25	Femeie	Oltenia	Urban	Studii universitare	Da	3	5	2	3	2	2	3	5	3	3	3	3	Nu	3	3	4	3	3	3	2	4	2	1	2	3	3	2	2	3	3	3	3	3	1	1	2	2	2	1	1	5	2	2	5
51-55	Femeie	Ardeal	Rural	Studii liceale	Da	2	3	4	3	4	5	2	2	2	3	5	2	Nu	3	5	5	5	2	4	1	5	5	1	2	4	2	2	2	5	1	2	1	3	1	4	5	5	5	1	5	1	1	1	4
46-50	Femeie	Muntenia	Urban	Studii masterale	Da	5	4	4	4	4	3	3	5	3	2	3	5	Nu	5	4	3	2	3	3	5	1	1	3	5	3	4	4	4	5	2	5	2	5	4	3	3	4	5	4	5	5	5	4	1
18-25	Femeie	Oltenia	Rural	Studii liceale	Da	4	4	3	3	2	2	4	4	5	4	3	4	Nu	5	3	4	4	4	2	3	3	3	5	5	4	4	4	4	5	1	3	3	3	1	3	3	4	4	1	5	4	3	2	3
18-25	Femeie	Oltenia	Rural	Studii liceale	Da	5	3	5	2	4	3	4	4	4	3	4	4	Nu	1	2	3	5	1	4	4	5	2	4	5	5	5	5	3	2	5	4	4	4	4	3	4	4	4	3	3	4	4	5	4
18-25	Femeie	Oltenia	Urban	Studii universitare	Nu	3	4	5	3	2	2	3	2	4	1	4	3	Nu știu	3	2	2	1	1	3	5	3	1	4	4	4	4	4	5	4	4	4	3	4	4	4	3	4	4	4	4	2	3	2	1
51-55	Femeie	Oltenia	Urban	Studii universitare	Da	4	4	4	4	2	1	3	4	4	4	4	4	Nu	4	1	2	1	3	5	4	2	2	4	4	5	5	5	4	4	4	4	3	4	3	5	5	4	4	4	4	4	5	5	1
51-55	Bărbat	Oltenia	Urban	Studii universitare	Da	5	3	4	4	1	2	5	5	5	4	3	3	Nu	4	4	4	5	3	4	4	3	2	4	5	4	4	3	4	4	4	4	3	3	2	4	4	5	5	4	2	4	4	4	2
18-25	Femeie	Oltenia	Rural	Studii universitare	Da	3	4	3	4	1	1	5	5	5	2	5	3	Nu	2	4	5	3	3	3	3	1	3	1	2	3	2	2	3	3	3	5	1	3	2	2	2	4	2	1	2	3	1	2	5
36-40	Bărbat	Muntenia	Urban	Studii masterale	Da	4	4	1	1	1	1	5	5	5	1	4	3	Nu	4	2	1	1	1	5	5	1	1	5	5	4	5	5	5	5	5	5	5	5	2	4	4	4	5	5	5	5	4	5	4
18-25	Femeie	Oltenia	Rural	Studii universitare	Da	1	2	5	5	5	4	3	4	2	5	3	3	Nu	3	3	4	5	5	3	4	3	2	3	4	5	5	4	5	4	4	4	4	3	5	5	4	4	4	5	3	4	4	5	1
18-25	Femeie	Muntenia	Urban	Studii liceale	Da	5	5	2	2	3	2	4	5	4	4	4	5	Nu	4	4	3	3	2	4	3	1	3	3	2	2	4	3	2	3	5	5	3	3	3	2	2	3	2	1	3	5	5	3	4
51-55	Femeie	Bucovina	Rural	Studii liceale	Da	5	5	5	4	2	1	5	5	5	1	2	5	Nu	4	4	5	3	4	3	4	3	2	5	5	4	4	5	5	5	4	5	3	3	5	4	5	5	4	5	4	5	2	2	1
26-30	Bărbat	Ardeal	Rural	Studii masterale	Da	2	5	4	3	1	2	4	4	5	2	4	5	Nu	3	3	3	1	2	2	4	3	2	5	5	4	4	4	5	5	4	3	3	4	3	4	4	5	4	4	5	5	4	5	3
61-65	Femeie	Moldova	Rural	Studii liceale	Da	3	5	5	3	2	1	1	2	2	2	2	2	Nu	1	2	3	3	3	3	2	3	2	4	4	5	3	5	4	5	3	3	2	4	4	4	4	4	3	1	4	4	3	3	2
41-45	Femeie	Oltenia	Rural	Studii liceale	Da	4	5	3	2	2	2	4	4	4	3	4	4	Nu știu	2	2	2	2	2	3	4	4	2	5	5	4	4	4	4	4	3	4	3	4	4	4	4	4	4	4	3	4	3	4	1
51-55	Bărbat	Oltenia	Urban	Studii universitare	Da	5	5	2	1	2	1	5	5	5	2	4	5	Nu	5	5	4	5	5	4	3	4	3	5	5	5	5	3	5	4	5	5	5	5	3	4	5	4	4	5	3	4	4	5	3
41-45	Femeie	Oltenia	Urban	Studii masterale	Da	2	5	5	5	5	5	1	3	2	4	3	3	Nu	2	2	5	5	4	3	4	1	2	5	5	5	2	4	5	5	3	3	3	4	3	3	5	4	5	4	4	4	3	4	2
36-40	Femeie	Ardeal	Urban	Studii masterale	Da	4	4	3	2	2	2	4	3	5	2	3	3	Nu	4	4	4	3	3	2	3	2	3	3	4	3	3	4	3	4	4	4	3	3	3	4	4	4	3	3	3	5	4	5	3
26-30	Femeie	Crișana	Urban	Studii masterale	Da	3	5	5	3	3	3	3	3	3	5	3	3	Nu	2	3	3	2	3	3	4	3	2	3	5	3	3	4	3	5	4	3	4	3	3	3	5	4	3	3	3	3	3	5	3
18-25	Bărbat	Crișana	Urban	Studii universitare	Da	5	4	3	3	4	4	5	5	4	2	4	4	Nu	3	3	4	2	3	3	4	3	2	4	4	4	4	4	4	4	3	4	3	4	3	4	4	5	5	4	5	4	4	4	2
18-25	Femeie	Ardeal	Rural	Studii liceale	Da	5	4	4	4	5	4	3	3	4	2	4	4	Nu	3	3	3	4	2	4	5	2	1	4	4	3	3	5	4	5	4	5	4	4	4	4	4	4	5	5	5	5	4	5	3
26-30	Femeie	Oltenia	Urban	Studii liceale	Da	3	4	3	2	2	1	4	5	5	1	4	5	Nu	5	3	2	3	1	3	4	2	2	5	5	5	5	4	5	5	4	4	5	5	5	5	5	4	4	5	4	5	5	5	1
41-45	Bărbat	Oltenia	Rural	Studii universitare	Da	2	5	1	1	1	1	5	5	4	2	4	3	Da	1	3	1	5	1	4	4	3	2	5	5	5	5	4	5	4	3	4	4	4	4	4	4	4	4	5	3	5	4	5	1
31-35	Femeie	Oltenia	Urban	Studii masterale	Da	5	5	4	5	4	4	3	5	4	4	2	5	Nu	4	4	4	4	3	4	4	4	2	3	3	5	4	3	4	4	3	4	3	3	2	3	3	3	3	3	4	3	1	2	3
46-50	Femeie	Moldova	Rural	Studii liceale	Da	5	5	2	5	1	1	1	1	1	5	5	5	Nu	1	5	5	5	2	2	5	1	1	4	5	5	5	5	5	5	1	5	4	5	5	5	5	5	5	5	1	5	2	5	1
56-60	Bărbat	Dobrogea	Urban	Studii universitare	Da	4	4	1	1	1	1	4	3	5	1	3	3	Nu	1	3	3	2	2	4	4	1	2	4	5	4	4	5	5	5	4	4	4	4	5	5	4	4	4	4	4	5	3	4	1
18-25	Femeie	Oltenia	Rural	Studii universitare	Nu	5	5	5	5	4	4	5	4	5	4	4	5	Da	5	5	5	4	4	5	5	5	1	4	5	5	4	5	4	5	5	4	5	4	5	4	4	5	4	4	5	5	4	4	5
18-25	Femeie	Oltenia	Urban	Studii universitare	Da	4	5	4	4	4	4	4	4	3	3	3	3	Nu	3	1	3	1	1	2	4	3	2	4	4	3	4	3	3	3	4	3	3	4	1	3	3	3	4	4	4	4	4	5	3
Peste 65	Bărbat	Moldova	Urban	Studii gimnaziale	Da	5	3	1	2	1	1	5	5	5	1	4	5	Nu	5	1	1	1	1	3	3	3	3	5	5	4	5	5	5	5	4	5	5	5	4	4	4	5	5	5	5	5	4	4	1
18-25	Femeie	Oltenia	Rural	Studii liceale	Da	3	5	5	5	5	5	3	5	5	5	5	5	Nu	5	5	5	4	4	3	2	3	2	3	5	3	4	4	3	5	5	5	5	5	1	3	3	3	4	5	5	5	3	2	3
36-40	Femeie	Oltenia	Rural	Studii universitare	Da	4	5	1	1	1	1	3	3	3	3	2	3	Nu	3	1	1	3	1	5	5	1	1	5	5	5	4	5	5	4	3	5	3	4	5	5	5	5	5	5	5	4	2	5	1
36-40	Bărbat	Oltenia	Rural	Studii masterale	Da	3	5	2	3	2	2	3	3	3	3	1	3	Nu	2	2	4	5	3	5	4	1	2	5	5	5	5	5	5	4	5	5	5	5	5	5	5	4	5	5	5	5	5	5	1
18-25	Femeie	Oltenia	Rural	Studii universitare	Da	5	5	3	3	3	3	3	4	5	1	3	3	Da	1	2	3	4	1	4	4	3	2	5	5	5	4	5	4	4	3	4	4	3	4	3	4	4	5	5	5	5	3	5	1
18-25	Femeie	Oltenia	Urban	Studii liceale	Da	3	4	4	4	4	4	3	3	3	4	2	3	Nu	2	1	3	3	2	3	4	3	2	5	4	4	4	4	4	4	3	2	3	4	3	3	3	4	4	3	5	4	3	1	2
36-40	Bărbat	Ardeal	Urban	Studii universitare	Da	1	5	1	1	3	2	2	3	3	4	3	3	Da	1	1	3	1	1	5	5	1	1	5	5	5	5	4	5	5	5	4	5	4	4	4	4	4	4	3	4	5	5	5	1
41-45	Femeie	Oltenia	Urban	Studii liceale	Da	2	3	4	2	2	2	3	3	3	3	3	2	Nu	1	2	3	2	2	3	2	2	4	2	4	3	3	4	4	4	3	3	2	3	5	4	4	4	4	4	4	4	4	4	2
26-30	Femeie	Oltenia	Urban	Studii universitare	Da	3	3	5	3	3	4	3	2	4	3	3	4	Da	3	3	3	5	3	3	3	4	3	5	5	5	2	3	3	3	2	4	3	3	3	3	3	4	3	3	3	4	4	4	2
51-55	Femeie	Muntenia	Urban	Studii universitare	Da	5	5	3	3	3	3	5	5	5	1	5	5	Nu	5	3	5	4	1	4	3	4	3	5	5	4	1	5	4	4	4	5	4	4	1	4	4	4	4	4	5	5	4	3	1
51-55	Bărbat	Bucovina	Urban	Studii postdoctorale	Da	4	4	2	2	2	1	4	3	2	3	1	2	Da	1	1	2	3	1	4	4	1	2	5	5	5	4	4	5	5	2	2	3	4	4	4	4	4	4	4	5	5	3	3	1
26-30	Femeie	Oltenia	Rural	Studii universitare	Da	4	4	3	3	2	2	3	4	5	2	3	4	Nu	3	2	3	2	3	3	4	5	2	4	4	4	3	3	4	2	3	4	4	4	4	4	4	4	4	5	4	3	4	4	3
36-40	Femeie	Moldova	Urban	Studii universitare	Da	5	4	3	3	3	4	3	3	5	3	4	5	Nu	4	2	5	4	4	3	4	3	2	3	3	4	4	4	3	4	3	4	3	3	1	2	3	3	2	1	3	3	2	4	4
26-30	Femeie	Oltenia	Urban	Studii universitare	Da	4	5	2	2	4	2	2	2	4	4	3	5	Nu	5	3	4	4	5	3	5	5	1	5	5	4	5	5	4	5	4	4	5	4	4	4	4	5	5	5	5	5	3	5	3
56-60	Femeie	Moldova	Urban	Studii universitare	Da	5	5	5	1	1	1	1	5	5	1	2	3	Nu	2	1	2	1	2	2	3	2	3	5	5	5	3	5	3	5	4	3	5	5	4	4	5	5	5	3	5	5	3	5	1
51-55	Femeie	Oltenia	Rural	Studii masterale	Da	2	5	5	4	5	5	5	1	5	2	2	3	Nu știu	3	2	2	2	2	3	2	5	4	3	3	4	3	3	3	4	2	3	2	4	3	3	3	4	4	5	3	4	4	4	2
41-45	Bărbat	Ardeal	Urban	Studii masterale	Da	3	5	1	1	1	1	3	3	4	3	4	4	Nu	1	3	2	3	3	4	4	1	2	4	5	5	5	5	4	5	4	5	5	4	4	4	5	5	5	4	5	5	4	5	2
36-40	Femeie	Muntenia	Rural	Studii universitare	Da	5	4	5	2	3	3	4	5	5	1	4	5	Nu știu	4	4	5	2	1	4	4	1	2	4	5	5	5	4	5	5	4	5	3	4	3	4	4	4	5	5	5	4	3	5	1
56-60	Bărbat	Moldova	Rural	Studii liceale	Da	2	5	1	1	1	1	1	1	2	5	1	1	Nu	1	3	1	5	2	3	3	3	3	3	4	4	5	5	4	5	3	3	2	3	4	4	4	4	4	3	3	4	1	4	1
18-25	Bărbat	Oltenia	Urban	Studii universitare	Da	5	4	5	4	5	5	4	4	4	4	5	5	Da	4	5	4	5	4	4	5	5	1	4	5	5	5	5	4	4	4	5	5	5	4	5	4	5	5	5	5	4	5	5	5
18-25	Bărbat	Oltenia	Rural	Studii universitare	Da	4	3	1	1	1	1	5	5	5	1	5	5	Da	2	1	1	1	1	5	2	3	2	3	2	2	4	5	3	1	3	5	5	1	1	3	1	1	1	1	1	3	3	3	5
31-35	Femeie	Oltenia	Urban	Studii masterale	Da	4	4	5	3	5	4	2	3	5	2	4	3	Nu	3	4	4	3	2	3	3	5	3	3	3	4	2	3	3	1	1	3	2	3	4	3	4	3	1	3	3	1	2	3	4
46-50	Bărbat	Ardeal	Urban	Studii masterale	Da	5	5	4	3	3	3	5	5	5	1	5	5	Nu	3	3	3	3	4	3	5	3	1	5	5	5	5	3	4	5	4	5	3	4	3	5	5	5	5	3	5	5	5	5	1
36-40	Femeie	Oltenia	Urban	Studii masterale	Da	1	5	3	3	2	2	4	3	5	1	2	3	Nu știu	1	5	5	5	5	3	4	3	2	5	5	5	5	4	5	5	4	4	4	4	5	5	5	5	5	5	5	5	3	5	1
18-25	Femeie	Oltenia	Rural	Studii liceale	Da	1	5	5	3	5	5	2	2	2	2	4	4	Nu știu	4	1	1	4	1	4	5	3	1	5	4	5	4	5	5	5	5	5	5	5	5	5	5	5	5	5	3	5	3	5	4
51-55	Bărbat	Ardeal	Urban	Studii universitare	Da	4	4	2	1	2	2	1	1	3	1	2	5	Nu	1	3	3	3	2	4	2	3	2	1	2	4	3	4	3	2	4	3	2	3	1	3	3	2	2	1	2	4	1	3	3
18-25	Femeie	Oltenia	Rural	Studii universitare	Da	4	3	4	4	3	4	4	4	3	5	3	4	Nu	3	5	3	4	4	2	3	3	3	5	4	3	2	3	3	5	2	4	3	4	4	3	3	5	4	5	2	5	3	3	2
18-25	Femeie	Oltenia	Urban	Studii liceale	Da	2	5	5	5	5	5	1	3	4	4	4	1	Nu	1	3	3	3	2	3	5	2	1	2	3	3	3	4	4	3	3	3	3	3	4	4	3	3	5	4	4	4	3	5	1
41-45	Bărbat	Ardeal	Urban	Studii masterale	Da	5	3	1	1	1	1	4	5	4	1	3	4	Nu	3	2	2	2	2	4	5	1	1	4	4	5	4	4	4	5	4	4	3	4	4	4	5	4	3	3	4	4	5	5	1
56-60	Femeie	Ardeal	Urban	Studii masterale	Da	4	5	1	5	4	5	4	4	5	3	4	5	Da	2	5	5	5	2	2	4	3	2	2	4	4	3	4	4	5	1	2	1	4	4	3	3	1	1	1	1	3	4	1	5
56-60	Bărbat	Muntenia	Urban	Studii universitare	Da	4	5	2	1	2	1	4	3	4	2	2	5	Nu	3	5	3	4	3	3	5	1	1	5	5	4	2	3	3	5	2	5	2	3	5	5	4	5	5	5	1	5	2	1	1
51-55	Femeie	Banat	Urban	Studii doctorale	Da	5	4	3	1	2	2	5	5	5	1	4	5	Nu	3	3	4	4	3	3	3	1	3	3	4	3	4	4	2	3	5	4	4	4	5	3	3	3	3	4	5	5	4	4	1
61-65	Bărbat	Muntenia	Urban	Studii universitare	Da	3	3	3	3	1	1	4	5	5	1	4	2	Da	1	2	1	1	1	4	3	4	3	5	5	5	4	4	4	4	4	4	4	4	4	4	4	5	5	5	4	5	3	5	1
56-60	Bărbat	Maramureș	Urban	Studii masterale	Da	5	5	1	1	1	1	1	3	2	4	1	1	Da	1	4	5	5	4	4	5	2	1	5	5	5	5	5	5	5	4	4	4	5	5	5	5	4	5	4	5	5	4	5	1
18-25	Bărbat	Oltenia	Rural	Studii liceale	Da	5	5	5	5	5	5	1	1	1	5	4	5	Da	4	5	5	5	5	3	5	3	1	5	5	4	3	5	5	5	5	3	4	3	2	4	4	4	2	1	1	1	2	3	3
18-25	Femeie	Oltenia	Rural	Studii liceale	Da	4	4	4	1	4	3	4	4	4	1	4	4	Nu	1	4	4	3	1	4	5	3	1	5	5	5	4	5	5	5	4	4	5	5	4	5	5	5	5	5	5	5	4	5	1
18-25	Bărbat	Oltenia	Urban	Studii universitare	Da	5	3	5	5	5	5	5	5	5	5	5	5	Da	5	5	5	5	5	5	5	5	1	5	5	5	5	5	5	5	5	5	5	5	5	5	5	5	5	5	5	5	5	5	5
36-40	Femeie	Oltenia	Urban	Studii liceale	Da	4	3	5	3	2	2	2	2	2	2	2	2	Nu	3	2	3	2	1	1	3	3	3	5	5	5	1	2	4	5	1	5	5	3	4	3	5	5	2	5	3	5	1	1	3
18-25	Femeie	Oltenia	Urban	Studii liceale	Da	4	4	4	2	2	2	2	2	2	3	4	5	Nu	3	1	4	3	1	3	4	1	2	4	5	4	4	4	4	4	2	4	3	4	3	3	4	3	2	4	2	4	5	4	3
18-25	Femeie	Oltenia	Rural	Studii liceale	Da	2	4	3	1	1	1	3	4	3	2	4	4	Nu	3	1	3	1	1	3	4	4	2	5	5	5	5	5	5	5	2	3	2	4	4	2	5	5	5	5	5	5	5	3	1
18-25	Bărbat	Muntenia	Urban	Studii liceale	Da	5	5	1	1	1	1	1	3	2	5	3	3	Nu	2	5	1	1	4	5	5	1	1	5	5	5	5	4	5	5	5	5	4	5	4	5	5	5	5	5	5	5	5	1	1
31-35	Femeie	Oltenia	Rural	Studii liceale	Da	3	5	1	3	1	2	1	1	2	3	2	5	Nu	1	3	5	5	4	3	5	3	1	4	5	3	3	5	5	5	1	3	2	5	4	3	3	4	3	4	4	5	3	2	1
31-35	Femeie	Oltenia	Urban	Studii universitare	Da	3	5	1	1	2	2	3	3	3	2	5	2	Nu	2	1	1	2	3	4	4	1	2	4	4	4	3	4	4	4	3	5	4	3	3	4	5	3	3	5	5	3	1	3	1
18-25	Femeie	Oltenia	Rural	Studii liceale	Da	5	5	5	5	1	5	5	5	5	1	5	5	Nu știu	5	3	4	5	5	3	5	5	1	5	5	5	5	5	5	5	5	5	5	5	5	5	5	5	5	5	5	5	5	5	1
36-40	Femeie	Oltenia	Urban	Studii universitare	Da	3	4	3	4	4	4	5	5	4	1	3	4	Nu	3	3	2	4	2	3	4	3	2	5	5	5	4	4	4	4	3	5	3	3	4	4	4	5	4	5	4	5	3	5	1
18-25	Bărbat	Oltenia	Urban	Studii universitare	Da	5	5	5	1	1	1	5	2	5	1	4	5	Da	4	3	4	5	3	3	5	3	1	5	5	5	5	4	5	5	2	3	3	5	4	5	5	5	5	5	4	4	5	5	3
18-25	Femeie	Oltenia	Urban	Studii liceale	Da	5	5	1	1	1	1	5	5	5	1	5	5	Nu	4	5	3	1	1	4	5	1	1	5	5	5	5	4	5	5	4	5	5	5	5	5	4	5	5	5	4	5	5	5	1
18-25	Femeie	Oltenia	Rural	Studii liceale	Da	3	3	4	3	2	3	3	5	4	3	4	5	Nu	3	3	3	4	2	4	4	1	2	5	5	5	4	5	5	5	4	4	5	4	5	5	5	5	4	5	4	5	4	5	1
36-40	Femeie	Oltenia	Urban	Studii universitare	Da	4	5	3	2	3	1	2	2	2	2	4	4	Nu	3	5	3	4	4	3	4	1	2	4	5	4	4	4	5	5	4	4	3	4	5	5	5	4	4	5	5	5	4	4	1
36-40	Femeie	Oltenia	Urban	Studii liceale	Da	5	5	1	1	2	2	5	5	5	1	5	4	Nu	3	2	1	2	1	4	4	1	2	5	5	5	5	4	5	5	5	5	4	5	3	5	5	5	5	5	3	5	3	5	1
36-40	Bărbat	Oltenia	Urban	Studii liceale	Da	1	5	1	1	1	1	1	1	1	5	2	1	Da	1	1	2	5	5	2	4	1	2	2	2	5	1	2	3	4	4	1	4	4	4	3	4	4	3	2	3	3	1	1	2
18-25	Femeie	Oltenia	Urban	Studii liceale	Da	4	5	3	3	2	2	2	2	4	1	3	5	Nu	3	2	4	4	4	4	4	2	2	5	5	5	4	5	4	5	5	5	5	5	4	5	5	5	5	5	4	5	2	5	2
26-30	Femeie	Oltenia	Urban	Studii masterale	Da	5	4	5	5	5	5	5	5	4	3	3	3	Da	3	1	2	1	3	5	5	5	1	5	5	5	5	4	5	5	4	5	3	4	4	5	5	5	4	5	1	5	4	3	1
18-25	Bărbat	Oltenia	Rural	Studii liceale	Nu	3	3	1	1	3	3	3	3	3	3	3	3	Nu	3	3	3	3	3	1	3	1	3	5	5	5	5	5	5	5	5	3	3	3	3	3	3	3	3	3	3	3	4	3	1
46-50	Femeie	Muntenia	Urban	Studii universitare	Da	4	5	3	1	1	1	2	2	1	4	3	2	Da	1	3	3	3	4	4	4	3	2	4	4	5	4	4	4	5	4	4	4	4	5	4	4	5	4	4	3	4	4	4	1
18-25	Femeie	Ardeal	Urban	Studii masterale	Da	4	4	3	2	1	1	4	4	4	1	3	4	Nu	4	4	3	2	3	2	4	2	2	4	4	3	3	5	4	2	4	4	4	4	4	4	4	3	4	1	5	4	4	5	4
26-30	Femeie	Banat	Urban	Studii liceale	Da	5	1	5	4	4	3	3	5	4	3	5	5	Nu	5	5	5	2	2	3	5	1	1	2	4	4	4	5	5	4	5	5	4	4	4	4	4	4	4	2	3	5	4	3	3
Peste 65	Femeie	Ardeal	Urban	Studii universitare	Da	5	5	1	1	1	1	5	5	5	3	3	5	Nu	3	3	5	3	4	3	3	3	3	5	5	5	4	4	4	5	4	5	5	5	5	4	4	5	5	3	5	5	5	5	2
56-60	Bărbat	Oltenia	Urban	Studii doctorale	Da	1	3	1	3	1	1	5	5	5	1	1	5	Nu	5	3	3	3	3	3	5	3	1	5	5	5	5	5	5	5	4	4	4	4	5	5	5	5	5	5	5	5	3	4	1
56-60	Bărbat	Oltenia	Urban	Studii masterale	Da	3	3	3	2	1	1	3	4	4	1	2	4	Nu știu	2	3	4	3	2	3	4	3	2	4	4	4	4	4	4	4	4	4	3	4	4	4	4	4	4	3	3	4	3	4	3
26-30	Femeie	Maramureș	Urban	Studii liceale	Da	4	5	5	5	1	1	3	5	4	3	1	3	Nu	4	1	3	1	2	1	3	1	3	3	5	3	1	3	3	3	2	5	1	3	1	3	3	3	3	1	3	3	3	3	1
31-35	Femeie	Maramureș	Urban	Studii masterale	Da	3	4	2	3	2	2	2	4	3	2	2	3	Da	1	2	4	4	4	3	3	3	3	4	5	4	3	3	3	4	4	4	4	3	4	4	3	4	3	3	4	4	4	4	3
18-25	Bărbat	Oltenia	Urban	Studii masterale	Da	5	5	3	3	3	3	4	4	5	5	5	4	Nu	5	3	4	4	3	4	5	2	1	4	4	4	4	4	4	5	4	4	4	4	4	3	3	4	3	3	3	3	3	3	3
61-65	Bărbat	Oltenia	Rural	Studii postdoctorale	Da	5	4	2	5	1	1	5	5	5	1	3	5	Nu	5	1	3	3	1	3	4	3	2	4	5	5	5	5	4	5	5	3	5	5	3	4	4	5	3	3	3	5	5	5	1
36-40	Femeie	Dobrogea	Rural	Studii universitare	Da	4	4	3	2	2	2	4	5	4	1	4	3	Nu	3	3	3	3	3	3	4	3	2	4	4	4	3	3	3	3	3	4	3	3	3	3	3	3	4	4	3	4	3	4	3
61-65	Bărbat	Moldova	Rural	Studii liceale	Da	5	3	1	1	1	1	5	5	5	1	3	5	Nu	5	5	1	5	5	2	2	4	2	3	4	4	3	3	3	4	2	4	3	4	4	4	3	4	4	4	5	4	4	4	1
46-50	Bărbat	Ardeal	Urban	Studii masterale	Da	3	4	3	2	1	3	2	3	3	2	2	4	Nu	2	4	4	5	2	3	2	4	4	3	5	4	2	3	2	4	2	2	2	2	1	2	3	4	3	4	4	3	2	5	3
31-35	Femeie	Oltenia	Urban	Studii universitare	Nu	5	5	3	3	1	3	2	3	1	5	2	5	Nu	3	3	3	5	3	3	1	3	5	1	1	3	2	1	1	1	1	3	1	3	1	1	1	1	1	1	1	1	1	3	5
31-35	Femeie	Oltenia	Rural	Studii universitare	Da	5	5	4	3	3	3	4	4	5	4	3	4	Nu	3	1	3	2	3	4	4	4	2	5	5	5	4	4	4	4	4	5	4	4	4	5	5	5	5	5	5	5	4	5	2
51-55	Femeie	Oltenia	Rural	Studii masterale	Da	4	3	3	3	2	2	3	3	3	1	2	4	Nu	5	3	3	5	1	2	4	2	2	3	5	4	3	3	4	4	4	3	3	3	3	4	4	4	4	3	3	4	4	4	1
18-25	Femeie	Muntenia	Rural	Studii liceale	Da	5	5	1	5	1	1	5	5	5	1	3	5	Nu	5	3	4	1	1	3	5	1	1	5	5	5	5	5	5	5	4	5	5	5	5	5	5	3	5	5	5	5	4	5	1
18-25	Femeie	Oltenia	Rural	Studii liceale	Da	3	4	4	4	3	3	3	3	4	2	4	4	Nu	3	2	4	5	2	4	5	1	1	5	5	4	4	5	4	5	3	4	4	4	5	4	3	5	5	5	3	4	4	4	2
41-45	Bărbat	Muntenia	Urban	Studii masterale	Da	5	3	5	5	3	2	5	5	5	1	5	5	Nu	5	4	3	4	1	4	5	5	1	5	5	5	5	5	5	5	4	5	4	5	5	5	3	4	5	5	5	5	5	5	1
36-40	Femeie	Oltenia	Urban	Studii universitare	Da	4	4	4	2	3	3	4	4	4	2	3	3	Nu	3	3	3	4	2	4	3	3	3	4	4	3	3	3	4	5	4	5	4	4	4	4	3	3	4	1	3	1	2	3	3
51-55	Bărbat	Muntenia	Urban	Studii masterale	Da	5	5	2	4	1	2	5	5	5	1	3	4	Nu	4	4	4	4	3	3	5	4	1	5	5	5	5	5	5	5	4	4	5	5	4	5	5	5	5	5	5	4	2	4	1
41-45	Bărbat	Muntenia	Urban	Studii masterale	Da	4	5	3	1	2	1	5	5	5	2	4	3	Nu	2	3	4	3	2	4	4	3	2	4	5	4	4	4	4	4	4	4	5	4	4	4	4	4	5	4	5	5	4	5	2
18-25	Femeie	Oltenia	Urban	Studii liceale	Da	5	2	4	5	4	4	3	5	5	2	3	4	Nu	3	3	4	3	4	3	3	3	3	3	3	3	3	3	3	3	3	4	3	3	2	3	3	2	3	1	3	1	1	1	4
31-35	Bărbat	Muntenia	Urban	Studii universitare	Da	5	5	2	1	3	1	5	5	5	1	5	5	Nu	5	5	4	4	1	2	2	1	4	3	4	5	4	3	3	3	5	5	2	4	2	4	4	5	4	3	2	3	3	4	2
18-25	Femeie	Oltenia	Rural	Studii liceale	Da	2	5	4	4	5	5	3	3	4	3	5	4	Nu	5	5	5	5	5	4	5	3	1	5	5	5	5	4	5	5	5	4	5	5	5	5	5	4	5	4	5	4	4	1	1
18-25	Femeie	Ardeal	Urban	Studii universitare	Da	3	5	3	3	4	2	4	4	4	3	2	3	Nu	4	1	2	1	1	4	5	1	1	4	4	4	4	5	4	4	5	4	4	3	4	4	3	4	3	3	3	5	4	4	3
31-35	Femeie	Oltenia	Urban	Studii masterale	Da	3	5	5	3	3	2	2	3	2	5	2	2	Nu	4	4	5	4	2	3	4	3	2	5	4	3	4	3	3	4	3	4	5	4	2	3	3	4	3	3	3	2	1	3	4
46-50	Femeie	Muntenia	Rural	Studii masterale	Da	5	4	3	5	4	4	3	4	3	4	3	5	Nu	5	3	5	4	2	4	4	1	2	5	5	5	5	5	5	5	5	5	5	5	5	5	5	5	5	4	5	5	5	5	1
18-25	Femeie	Oltenia	Urban	Studii liceale	Nu	5	3	4	4	3	3	5	5	4	3	5	4	Nu știu	3	2	4	2	1	4	5	1	1	3	4	4	4	4	4	5	2	4	4	3	5	5	4	5	4	5	3	5	5	4	1
36-40	Femeie	Oltenia	Urban	Studii masterale	Da	4	4	5	5	4	4	3	4	4	3	4	3	Nu	1	4	4	5	3	4	4	2	2	3	4	4	2	3	4	4	4	4	3	4	3	4	4	4	4	3	4	4	2	4	2
41-45	Bărbat	Muntenia	Urban	Studii masterale	Da	5	4	2	1	4	2	5	3	5	2	4	5	Nu	2	2	2	2	2	4	5	1	1	4	5	5	4	4	4	4	4	4	4	4	3	4	4	4	4	4	4	5	4	5	2
36-40	Bărbat	Oltenia	Urban	Studii universitare	Da	5	3	3	4	5	5	3	3	3	4	4	4	Nu	3	3	4	4	3	4	5	3	1	5	5	5	5	5	5	5	4	4	4	5	4	5	5	5	5	5	4	5	5	5	1
41-45	Femeie	Oltenia	Rural	Studii doctorale	Da	4	5	4	2	2	2	2	3	3	3	3	3	Nu	3	4	4	4	3	4	3	1	3	3	4	4	3	3	4	4	4	3	3	3	4	4	4	4	4	4	4	4	4	4	1
41-45	Femeie	Muntenia	Urban	Studii universitare	Da	5	5	3	3	4	4	2	4	1	5	5	4	Nu	5	1	3	1	1	3	4	3	2	4	4	5	4	5	5	5	3	4	4	4	5	4	5	5	5	3	4	5	5	4	1
61-65	Femeie	Muntenia	Urban	Studii universitare	Da	4	4	1	1	1	1	3	4	3	1	2	3	Da	1	5	1	2	1	5	5	1	1	4	5	5	4	5	5	5	4	5	3	5	5	5	5	4	4	4	1	4	5	5	1
18-25	Femeie	Oltenia	Urban	Studii liceale	Da	5	4	3	1	1	1	2	4	4	2	4	5	Da	2	4	3	2	1	3	4	2	2	3	4	3	2	4	4	5	5	4	4	3	3	3	3	3	4	4	5	4	3	5	4
56-60	Bărbat	Dobrogea	Urban	Studii liceale	Da	5	1	5	1	1	1	1	1	2	5	1	1	Da	1	1	5	2	1	2	5	1	1	5	5	5	5	3	5	5	1	5	5	5	5	5	5	3	5	1	4	5	1	5	1
41-45	Femeie	Oltenia	Urban	Studii doctorale	Da	3	5	3	1	3	1	4	4	4	3	4	5	Nu știu	3	3	3	3	2	3	2	3	2	5	5	5	5	4	3	5	3	3	3	4	3	3	5	4	5	5	4	5	3	4	1
61-65	Femeie	Oltenia	Urban	Studii universitare	Da	3	5	2	1	2	1	5	5	5	1	3	5	Nu	5	2	3	3	3	4	3	3	3	3	3	5	3	2	3	2	3	3	3	3	2	3	3	3	2	1	2	5	4	5	2
46-50	Femeie	Oltenia	Urban	Studii masterale	Da	3	4	4	3	1	1	2	2	2	4	3	3	Nu	2	4	4	4	3	3	4	3	2	4	4	4	4	3	4	4	3	4	2	4	4	4	4	4	5	4	4	4	1	3	1
61-65	Femeie	Moldova	Urban	Studii universitare	Da	5	5	1	2	1	1	5	5	5	2	5	5	Nu știu	5	1	1	2	1	5	5	1	1	5	5	5	5	5	5	4	5	5	5	5	5	5	5	5	5	3	5	5	2	5	1
18-25	Femeie	Oltenia	Rural	Studii liceale	Da	4	5	3	3	4	3	5	5	5	1	5	5	Nu	3	4	4	4	3	3	4	3	2	3	3	3	3	3	3	4	1	3	3	3	1	3	3	4	4	5	5	3	3	3	5
18-25	Femeie	Bucovina	Urban	Studii gimnaziale	Da	5	4	3	3	4	2	4	5	5	3	5	5	Nu	3	4	4	4	5	3	4	2	2	5	5	5	4	4	3	4	4	5	3	4	1	3	4	4	4	5	4	2	2	5	5
18-25	Femeie	Oltenia	Urban	Studii universitare	Da	2	2	2	2	2	2	2	2	2	2	2	2	Da	2	3	3	3	2	4	4	3	2	5	5	5	3	2	3	5	3	3	3	2	4	4	3	5	4	5	3	5	2	3	3
Peste 65	Bărbat	Dobrogea	Rural	Studii liceale	Da	4	4	2	3	2	1	5	5	4	1	3	5	Nu	4	3	2	3	2	3	4	2	2	4	4	4	4	4	4	4	3	4	3	3	4	4	4	3	4	4	3	3	3	4	1
41-45	Bărbat	Oltenia	Rural	Studii liceale	Da	2	4	3	2	1	1	4	5	4	1	2	3	Nu	3	2	4	3	2	2	4	4	2	5	5	5	4	4	4	4	3	4	4	4	3	3	3	4	4	3	2	4	2	3	1
18-25	Femeie	Banat	Urban	Studii universitare	Nu	2	5	4	3	3	3	3	4	3	3	3	3	Da	3	4	3	4	3	3	4	3	2	5	5	4	5	5	5	5	5	5	5	5	5	5	4	4	5	4	4	5	5	5	5
18-25	Bărbat	Oltenia	Rural	Studii liceale	Da	2	5	3	2	3	3	3	4	2	4	2	3	Nu	3	2	2	4	3	3	5	2	1	4	4	4	3	4	4	4	3	3	3	5	1	3	5	5	5	5	5	4	2	5	3
18-25	Bărbat	Banat	Urban	Studii universitare	Nu	2	5	2	2	3	1	4	4	4	2	3	3	Nu	3	1	2	1	3	3	5	1	1	4	4	4	4	3	4	4	4	3	4	4	3	4	4	4	4	5	4	3	3	2	1
31-35	Bărbat	Oltenia	Urban	Studii masterale	Da	4	4	1	1	1	1	4	4	5	1	3	5	Nu	3	1	2	2	1	4	4	1	2	4	5	5	4	4	5	4	4	4	4	4	5	5	4	4	4	4	5	5	4	4	1
31-35	Bărbat	Muntenia	Urban	Studii liceale	Da	4	5	1	1	1	1	3	5	3	3	2	2	Nu	3	1	2	3	2	4	4	2	2	5	5	4	5	4	4	5	3	3	3	4	4	5	5	5	4	4	3	4	3	4	1
41-45	Bărbat	Oltenia	Urban	Studii masterale	Da	4	5	1	1	1	1	4	4	4	1	4	4	Nu	4	4	4	4	4	4	4	2	2	5	5	5	4	4	5	5	4	4	4	4	4	4	4	4	4	4	4	4	4	4	1
18-25	Bărbat	Oltenia	Rural	Studii liceale	Da	5	5	1	2	1	2	5	5	5	1	5	5	Nu	2	1	2	1	1	5	5	3	1	5	5	5	5	4	5	5	4	5	4	5	5	5	5	5	5	5	3	5	5	5	1
Peste 65	Femeie	Dobrogea	Urban	Studii liceale	Da	3	3	1	2	1	1	5	4	5	3	2	4	Nu	2	1	3	3	2	4	4	1	2	3	4	4	3	4	4	4	2	3	2	3	4	4	4	4	4	3	2	5	3	1	2
Peste 65	Femeie	Muntenia	Urban	Studii universitare	Da	5	4	5	4	3	2	3	5	4	3	4	5	Nu	5	4	5	4	3	4	3	5	3	2	3	4	3	3	2	1	5	5	2	3	4	3	4	1	1	1	1	5	5	4	5
41-45	Femeie	Moldova	Rural	Studii universitare	Da	4	4	3	2	2	2	4	4	4	2	4	4	Nu	3	5	3	4	4	2	4	3	2	3	4	3	4	4	3	5	3	3	2	3	4	4	5	4	3	4	2	3	2	3	3
18-25	Femeie	Oltenia	Rural	Studii liceale	Da	3	5	4	4	3	3	3	4	5	2	5	4	Nu	3	3	3	3	2	3	5	1	1	5	5	5	5	5	5	5	5	5	5	5	5	5	5	5	5	5	5	5	5	5	1
31-35	Femeie	Ardeal	Urban	Studii universitare	Da	3	5	3	1	1	1	1	3	3	3	1	5	Da	1	3	4	3	1	5	3	5	3	3	3	5	1	4	1	1	1	2	3	4	1	1	1	3	3	3	5	5	2	5	4
18-25	Bărbat	Oltenia	Urban	Studii liceale	Da	4	4	4	4	2	2	4	4	3	3	2	3	Nu	1	3	4	3	3	3	4	3	2	3	1	1	1	1	1	1	2	3	2	2	1	2	2	3	3	1	3	4	4	4	1
Peste 65	Femeie	Ardeal	Urban	Studii universitare	Da	5	4	1	4	4	4	5	5	5	1	3	5	Nu	5	5	2	3	1	3	2	4	2	1	1	4	5	5	4	5	1	5	1	2	4	4	5	5	5	3	5	3	2	5	1
56-60	Bărbat	Dobrogea	Urban	Studii masterale	Da	4	5	1	1	1	1	2	2	2	3	2	2	Da	2	3	2	3	1	3	4	3	2	5	5	5	5	5	5	5	4	3	3	4	5	5	5	4	5	5	3	5	4	5	1
18-25	Femeie	Muntenia	Urban	Studii universitare	Da	5	3	5	5	5	3	3	5	3	3	4	4	Nu	2	5	5	5	3	2	2	4	2	2	4	1	1	3	1	1	1	3	1	3	1	3	3	2	3	3	4	5	3	3	4
26-30	Bărbat	Oltenia	Urban	Studii universitare	Da	5	2	2	2	3	1	5	5	4	1	3	3	Nu	3	1	2	5	1	3	3	4	3	3	2	3	3	3	3	4	2	5	2	4	2	2	1	2	3	5	3	3	3	4	5
36-40	Femeie	Muntenia	Urban	Studii universitare	Da	4	4	4	3	3	3	1	1	1	5	2	2	Nu știu	1	3	4	4	3	3	4	3	2	4	4	4	3	3	3	4	3	3	3	3	3	3	3	4	3	4	2	4	2	3	2
18-25	Femeie	Oltenia	Urban	Studii liceale	Da	5	5	4	3	4	3	4	5	4	2	4	4	Nu	3	3	4	2	2	4	4	2	2	3	4	4	3	4	4	5	4	5	5	4	3	4	4	4	4	4	4	4	4	5	1
51-55	Femeie	Dobrogea	Urban	Studii liceale	Da	5	5	5	5	5	5	2	5	3	3	4	5	Nu	2	5	5	1	1	2	3	3	3	5	5	5	4	5	4	4	3	5	4	4	4	5	4	4	5	5	5	5	3	5	1
18-25	Femeie	Oltenia	Urban	Studii liceale	Da	5	5	5	3	2	1	3	3	4	2	5	5	Nu știu	4	4	5	1	1	5	5	2	1	5	5	4	4	5	5	5	5	5	4	4	5	5	5	5	5	5	5	5	5	5	4
46-50	Bărbat	Oltenia	Urban	Studii universitare	Da	4	4	1	3	2	1	2	4	2	5	2	2	Nu	3	5	4	4	3	2	4	3	2	5	5	4	1	3	4	3	2	4	3	3	3	3	4	4	5	3	3	4	4	5	2
51-55	Femeie	Muntenia	Urban	Studii masterale	Da	3	3	3	2	1	1	3	4	3	1	4	3	Da	2	4	3	4	4	3	4	1	2	4	5	5	5	5	5	5	3	3	3	3	5	5	5	5	4	5	4	4	3	3	1
31-35	Bărbat	Muntenia	Urban	Studii doctorale	Da	5	5	5	1	4	1	4	5	5	3	5	3	Nu	3	3	2	3	4	5	5	1	1	5	5	5	5	4	5	5	5	5	4	5	4	4	5	5	5	5	5	4	5	4	1
18-25	Bărbat	Ardeal	Rural	Studii liceale	Da	2	2	2	2	3	2	5	5	4	2	4	5	Nu știu	4	1	2	2	1	5	5	2	1	5	5	5	5	5	5	5	5	5	5	5	5	5	5	5	5	4	5	5	5	5	1
Peste 65	Femeie	Oltenia	Rural	Studii universitare	Da	5	3	2	5	5	3	5	5	5	1	4	5	Nu	5	3	3	3	2	5	5	1	1	5	5	5	5	5	5	5	5	5	5	5	5	5	5	5	5	3	5	5	5	5	5
31-35	Femeie	Maramureș	Urban	Studii liceale	Da	3	3	5	4	4	4	5	5	5	1	4	5	Nu știu	3	5	3	4	3	2	3	3	3	5	5	4	3	4	3	3	3	3	3	4	2	4	3	3	3	1	1	4	3	3	3
18-25	Femeie	Oltenia	Rural	Studii liceale	Da	3	5	3	3	1	1	3	5	3	3	5	5	Nu știu	5	4	4	4	2	3	3	4	3	4	4	3	3	5	3	4	4	3	3	4	4	3	3	3	3	1	3	5	3	3	4
18-25	Femeie	Banat	Urban	Studii liceale	Da	3	5	4	2	5	4	4	5	3	3	2	4	Nu	2	4	4	4	4	3	4	2	2	4	3	4	4	4	4	5	3	2	4	4	3	4	4	5	3	3	3	4	3	2	2
41-45	Femeie	Muntenia	Rural	Studii universitare	Da	5	3	4	4	4	4	2	2	3	3	4	4	Da	2	5	5	5	3	2	2	3	4	2	3	3	2	2	2	1	1	4	3	3	2	2	2	2	3	2	1	2	1	1	2
51-55	Femeie	Banat	Urban	Studii masterale	Da	5	5	3	4	3	3	5	5	5	1	2	5	Nu	5	5	5	1	1	5	5	1	1	3	4	4	4	4	4	3	3	4	3	4	4	4	4	4	4	3	2	5	5	5	3
36-40	Bărbat	Ardeal	Urban	Studii masterale	Da	5	1	4	1	2	2	3	5	4	2	1	5	Nu	4	5	5	5	2	3	2	5	4	2	2	2	4	3	5	2	3	4	2	3	3	3	2	2	1	2	1	2	1	4	2
18-25	Bărbat	Muntenia	Urban	Studii universitare	Da	5	5	2	2	2	5	2	1	1	3	1	3	Nu știu	2	2	4	2	4	2	2	1	2	2	5	2	5	1	2	2	5	1	2	5	1	1	5	1	1	5	2	2	5	1	3
36-40	Femeie	Maramureș	Urban	Studii universitare	Da	5	4	4	3	4	4	3	4	5	2	1	3	Nu	1	4	5	3	3	4	4	1	2	4	5	5	4	5	4	4	4	4	4	4	4	4	4	4	4	4	4	5	4	3	3
18-25	Bărbat	Oltenia	Urban	Studii liceale	Da	3	4	4	5	4	4	5	4	5	4	4	4	Da	4	5	4	5	4	4	4	3	2	4	5	4	4	5	4	3	4	4	3	3	3	4	3	4	3	4	4	4	3	4	4
56-60	Femeie	Oltenia	Urban	Studii liceale	Da	2	5	5	2	1	1	3	3	4	3	1	4	Nu	3	3	4	5	3	3	3	5	3	5	5	3	1	2	3	5	1	3	1	2	3	3	3	3	1	3	1	3	1	4	3
41-45	Femeie	Dobrogea	Rural	Studii universitare	Da	3	5	2	2	2	2	1	2	3	3	3	3	Da	3	1	2	1	1	4	3	2	3	2	2	4	3	2	3	4	4	2	1	2	3	3	4	4	3	5	2	5	3	5	3
Peste 65	Bărbat	Muntenia	Urban	Studii universitare	Da	1	5	1	1	1	2	1	1	1	5	5	5	Nu	1	3	1	5	1	3	4	4	2	5	3	4	3	3	4	5	1	2	2	1	5	4	4	3	3	2	1	2	1	3	1
51-55	Femeie	Muntenia	Rural	Studii masterale	Da	4	4	5	5	4	5	3	4	3	3	2	3	Nu	3	4	3	4	4	4	3	3	3	4	4	3	3	3	3	4	2	2	2	3	3	3	3	4	4	3	3	3	2	2	2
51-55	Bărbat	Oltenia	Urban	Studii universitare	Da	4	5	3	2	2	2	2	2	1	1	3	1	Nu	1	5	5	3	1	2	3	3	3	4	5	4	3	3	3	4	3	3	2	4	3	2	2	4	3	3	5	4	3	2	2
26-30	Femeie	Oltenia	Urban	Studii postdoctorale	Da	4	4	4	5	5	5	5	5	5	5	5	5	Da	5	5	5	5	5	3	4	5	2	5	4	4	3	4	4	3	4	3	4	3	4	3	4	3	4	5	5	5	5	4	5
41-45	Femeie	Muntenia	Urban	Studii masterale	Da	5	3	5	3	2	2	3	4	3	3	1	4	Nu	3	4	4	4	4	4	2	4	2	2	3	5	4	5	5	4	5	4	5	4	5	5	4	4	3	1	3	4	3	3	3
61-65	Bărbat	Crișana	Urban	Studii masterale	Da	4	5	2	2	2	2	5	5	5	1	2	3	Nu	4	2	2	3	1	4	3	3	3	4	4	4	4	4	4	4	4	4	4	4	4	4	4	5	4	4	4	5	4	4	1
36-40	Femeie	Oltenia	Urban	Studii liceale	Da	5	4	5	4	5	3	5	5	5	2	5	5	Nu	4	3	3	5	3	4	4	4	2	5	5	5	3	5	4	4	2	5	3	3	3	4	4	4	5	5	3	4	3	3	4
31-35	Bărbat	Ardeal	Urban	Studii universitare	Da	3	5	5	3	4	2	5	5	5	1	5	1	Da	3	3	4	5	3	4	4	4	2	5	5	4	3	2	2	1	3	3	3	4	3	3	4	4	4	5	3	5	4	5	4
18-25	Femeie	Ardeal	Rural	Studii liceale	Da	5	5	5	4	5	5	4	5	5	4	5	5	Nu	3	5	5	4	5	4	3	5	3	4	4	5	5	4	4	4	4	5	5	4	3	3	4	4	3	3	4	5	5	5	4
18-25	Femeie	Ardeal	Urban	Studii liceale	Da	5	5	5	4	4	5	4	5	3	3	2	5	Nu	2	3	4	4	2	5	5	1	1	5	5	5	5	5	5	5	4	5	3	2	5	5	5	5	5	3	5	5	3	5	1
18-25	Bărbat	Ardeal	Urban	Studii liceale	Da	3	4	5	3	4	3	5	5	4	2	5	3	Nu	3	2	4	1	3	3	4	3	2	5	4	2	3	2	5	4	2	5	5	3	2	4	4	5	4	5	4	5	4	3	3
26-30	Femeie	Oltenia	Urban	Studii masterale	Da	3	3	3	2	2	2	4	4	4	3	3	3	Nu	3	3	3	5	3	4	4	2	2	5	5	4	3	4	4	4	4	4	4	4	4	4	4	4	4	4	4	4	3	3	2
18-25	Bărbat	Ardeal	Rural	Studii universitare	Da	2	4	3	2	3	2	3	3	4	3	4	5	Nu	3	1	3	2	1	3	3	1	3	5	5	4	5	3	3	4	4	3	3	4	4	4	4	5	3	1	5	4	3	3	1
18-25	Femeie	Ardeal	Urban	Studii liceale	Da	3	5	3	3	3	4	5	5	5	3	3	5	Nu	4	1	3	1	1	1	5	3	1	5	5	5	4	3	5	5	3	3	3	5	3	4	4	4	3	5	5	5	5	3	2
36-40	Bărbat	Oltenia	Urban	Studii liceale	Da	3	3	3	3	4	3	3	3	4	3	4	3	Da	3	4	3	3	3	3	5	3	1	5	5	5	5	3	5	4	3	4	4	4	4	3	5	5	5	5	5	5	5	5	5
18-25	Bărbat	Ardeal	Urban	Studii liceale	Da	5	5	3	2	1	2	5	5	5	3	5	5	Nu știu	4	3	4	3	2	5	5	2	1	5	4	4	5	5	3	5	3	5	5	5	5	4	5	4	4	5	3	5	5	5	3
18-25	Bărbat	Oltenia	Urban	Studii universitare	Da	4	5	2	1	2	1	5	5	5	1	4	4	Nu știu	4	3	2	1	2	4	5	1	1	5	5	5	5	5	5	5	5	5	5	5	5	5	5	5	4	5	4	5	5	4	1
18-25	Femeie	Ardeal	Rural	Studii masterale	Da	4	4	5	3	5	5	3	3	3	4	3	5	Nu	3	3	5	5	1	3	4	4	2	3	3	4	5	4	3	5	3	4	3	3	3	3	3	4	3	3	4	5	4	5	3
31-35	Femeie	Ardeal	Rural	Studii liceale	Da	5	5	1	1	1	1	5	5	5	1	5	5	Nu	5	3	3	1	1	5	5	1	1	5	5	5	5	5	3	5	1	5	1	3	5	5	3	5	5	5	3	4	1	5	1
18-25	Femeie	Oltenia	Urban	Studii liceale	Da	3	5	5	4	3	2	3	5	4	2	3	5	Da	5	3	4	5	3	3	4	5	2	2	2	4	3	3	3	4	1	3	3	3	3	3	3	4	4	3	2	4	3	5	5
18-25	Femeie	Oltenia	Urban	Studii universitare	Da	5	5	5	5	5	5	2	3	2	5	3	2	Nu	1	3	4	3	3	3	3	3	3	5	5	5	5	5	5	5	3	3	4	3	5	5	5	5	5	5	3	5	3	5	1
26-30	Femeie	Ardeal	Urban	Studii liceale	Da	4	5	5	3	3	3	2	2	3	2	3	3	Nu	2	5	5	5	2	3	4	4	2	4	5	4	2	5	4	5	3	4	3	3	3	3	3	5	5	5	4	4	2	3	2
18-25	Bărbat	Ardeal	Urban	Studii liceale	Da	5	5	5	5	5	5	5	5	5	2	5	5	Nu	5	3	5	5	1	3	5	5	1	5	5	5	5	5	5	5	5	5	5	5	5	5	5	5	5	5	5	5	5	5	5
26-30	Bărbat	Ardeal	Urban	Studii masterale	Da	5	4	5	3	3	3	3	5	3	3	2	4	Nu	3	3	3	2	2	4	5	5	1	5	5	4	4	4	3	4	3	5	4	4	3	3	2	4	3	1	3	4	4	3	4
18-25	Femeie	Ardeal	Urban	Studii liceale	Da	3	5	1	1	3	2	3	3	3	2	3	2	Da	2	1	2	2	3	3	5	4	1	5	4	4	3	3	4	4	4	4	4	4	4	4	4	3	4	5	2	5	5	2	3
18-25	Femeie	Ardeal	Rural	Studii universitare	Nu	5	5	5	5	5	5	5	5	5	5	5	5	Da	5	5	5	5	5	5	5	5	1	5	5	5	5	5	5	5	5	5	5	5	5	5	5	5	5	5	5	5	5	5	5
18-25	Femeie	Oltenia	Urban	Studii universitare	Da	4	5	3	3	2	3	2	3	3	2	4	4	Nu	1	4	5	4	3	3	2	4	2	3	3	4	3	4	3	4	2	5	3	5	4	3	4	4	3	5	4	4	1	5	3
18-25	Bărbat	Ardeal	Rural	Studii liceale	Da	2	5	3	2	4	1	5	5	5	1	3	5	Da	4	1	1	1	4	3	4	1	2	5	5	5	4	4	5	5	2	4	3	5	4	5	5	5	5	5	5	3	4	5	1
18-25	Bărbat	Oltenia	Urban	Studii universitare	Da	4	4	3	5	2	3	4	4	5	1	1	4	Nu	3	2	3	4	3	3	5	1	1	3	5	5	5	5	5	4	3	5	5	5	5	5	5	5	5	5	5	5	5	5	5
26-30	Bărbat	Oltenia	Urban	Studii universitare	Da	3	4	1	1	1	1	4	5	5	3	5	5	Nu știu	2	1	2	1	3	2	2	1	2	4	5	4	4	4	4	4	3	5	2	3	4	4	4	4	4	2	4	1	4	2	2
18-25	Femeie	Banat	Urban	Studii universitare	Da	5	5	2	1	1	1	4	3	4	2	3	3	Nu	4	2	2	4	5	4	5	3	1	5	5	4	4	4	5	5	4	4	4	5	4	4	5	5	5	5	4	4	4	4	1
18-25	Femeie	Ardeal	Urban	Studii liceale	Nu	4	4	5	2	4	4	4	4	5	1	4	5	Nu	5	4	2	4	2	5	4	3	2	5	5	5	3	4	4	4	1	4	4	4	3	4	4	4	5	5	5	5	3	2	3
26-30	Femeie	Oltenia	Rural	Studii universitare	Da	1	4	4	3	3	2	2	2	2	1	2	2	Nu știu	2	1	4	4	4	4	4	3	2	4	4	3	3	3	3	4	2	3	2	2	2	3	3	4	3	3	3	3	2	2	2
18-25	Femeie	Ardeal	Urban	Studii liceale	Da	5	4	4	3	4	3	3	3	4	2	2	3	Nu	3	3	3	4	3	3	3	3	3	5	4	4	4	3	4	4	3	4	3	3	3	4	4	4	4	4	4	4	5	4	3
26-30	Bărbat	Ardeal	Rural	Studii masterale	Da	5	5	1	1	5	1	3	3	1	2	2	5	Nu	4	1	1	1	1	3	4	5	2	3	4	5	5	3	4	5	4	5	5	5	1	4	4	5	5	1	2	4	5	3	5
31-35	Bărbat	Ardeal	Urban	Studii universitare	Da	2	5	1	1	1	5	5	1	5	1	5	5	Nu	5	5	1	5	1	1	5	1	1	5	5	5	5	5	4	5	4	5	4	4	4	3	4	5	5	5	3	5	2	1	1
18-25	Bărbat	Oltenia	Rural	Studii liceale	Da	5	4	1	1	3	5	3	3	2	3	5	5	Nu	5	4	4	4	3	3	5	2	1	5	5	3	4	5	4	5	3	4	5	5	5	5	4	5	5	1	3	5	5	1	3
18-25	Bărbat	Dobrogea	Rural	Studii liceale	Da	4	3	2	3	3	2	2	3	5	1	3	4	Da	3	1	3	5	1	5	4	1	2	2	3	5	5	4	5	3	2	5	3	5	4	5	5	3	1	1	3	2	1	3	5
26-30	Bărbat	Oltenia	Urban	Studii liceale	Da	5	3	3	1	3	4	3	4	5	3	5	3	Nu	3	3	3	3	3	3	5	3	1	5	5	5	5	5	5	5	4	5	5	5	5	5	5	5	5	5	5	5	5	5	1
41-45	Femeie	Oltenia	Rural	Studii universitare	Da	4	5	5	5	5	5	1	1	1	5	1	5	Nu	1	5	5	5	5	1	4	5	2	1	1	2	1	3	2	5	5	1	1	1	1	1	2	3	3	3	2	4	1	2	1
26-30	Femeie	Maramureș	Urban	Studii universitare	Da	1	1	5	5	5	5	1	1	1	5	1	3	Nu	3	5	5	3	5	1	1	4	5	1	1	1	1	1	1	1	1	1	1	1	1	1	1	1	1	1	1	3	1	1	5
41-45	Bărbat	Oltenia	Urban	Studii doctorale	Da	5	2	2	2	1	1	4	4	3	3	3	4	Nu	3	2	3	3	1	3	4	3	2	4	4	4	3	4	4	4	3	4	3	3	4	4	4	4	4	4	3	4	3	4	2
31-35	Femeie	Muntenia	Urban	Studii masterale	Da	5	5	5	4	4	4	3	3	4	4	2	4	Nu	5	3	4	4	3	4	3	4	3	4	4	4	3	4	4	3	3	5	3	4	3	4	4	4	5	3	3	5	2	5	3
Peste 65	Bărbat	Muntenia	Urban	Studii liceale	Da	5	5	3	3	2	1	3	5	5	2	3	5	Nu	4	4	4	4	4	3	3	2	3	1	4	5	4	4	4	2	1	3	2	1	4	4	4	4	4	5	5	4	4	5	1
18-25	Femeie	Ardeal	Urban	Studii universitare	Da	3	5	1	1	3	1	3	3	5	1	3	5	Da	1	3	3	3	3	5	5	1	1	4	5	4	4	4	4	4	4	4	3	4	4	4	4	4	4	5	5	5	5	5	1
18-25	Femeie	Oltenia	Rural	Studii liceale	Nu	1	3	2	3	3	3	5	5	5	1	3	3	Nu știu	3	3	5	3	3	1	5	1	1	3	3	5	5	3	5	3	5	5	5	5	3	4	5	5	3	5	1	5	5	5	2
18-25	Femeie	Oltenia	Urban	Studii universitare	Nu	1	5	5	5	5	5	1	5	5	2	2	5	Nu	1	5	5	5	5	2	4	5	2	3	5	5	3	3	4	3	2	4	3	4	3	4	4	5	5	5	5	5	3	5	1
46-50	Femeie	Muntenia	Rural	Studii universitare	Da	5	5	1	1	1	1	5	5	5	1	4	5	Da	5	1	1	3	1	5	5	1	1	5	5	5	5	5	5	5	5	5	4	5	5	5	5	5	5	5	5	5	3	5	1
36-40	Femeie	Maramureș	Rural	Studii universitare	Da	5	4	5	5	3	3	3	3	4	1	3	2	Nu	1	5	4	5	3	3	1	4	5	2	2	4	2	4	3	4	4	4	3	4	2	4	4	3	1	1	5	5	5	5	4
36-40	Bărbat	Muntenia	Urban	Studii universitare	Da	5	4	1	1	2	1	5	5	4	2	4	5	Nu	4	3	4	3	3	3	4	1	2	4	5	5	5	5	5	5	5	5	3	4	3	4	4	4	4	4	3	5	5	4	1
26-30	Femeie	Muntenia	Urban	Studii universitare	Da	4	5	4	3	1	1	4	4	4	2	3	3	Nu știu	2	4	3	4	1	3	3	1	3	1	3	3	3	3	1	5	5	5	5	3	3	3	3	3	3	2	3	4	5	5	5
51-55	Bărbat	Muntenia	Urban	Studii liceale	Da	4	5	1	1	2	2	3	3	3	3	1	5	Nu	1	2	3	5	2	3	3	3	3	5	5	5	4	4	4	4	3	5	3	3	1	5	4	4	3	5	4	3	5	5	2
56-60	Femeie	Moldova	Urban	Studii masterale	Da	3	5	3	4	3	3	3	4	3	4	2	4	Nu știu	2	3	4	4	3	3	3	5	3	4	4	4	3	3	3	4	3	3	2	3	3	4	4	4	3	4	3	5	2	3	2
18-25	Femeie	Oltenia	Rural	Studii liceale	Da	5	5	3	4	5	3	3	4	3	4	1	5	Nu	3	1	2	2	3	5	5	4	1	5	5	5	5	5	5	5	5	5	5	5	5	5	5	5	5	5	5	5	5	5	1
Peste 65	Femeie	Ardeal	Urban	Studii masterale	Da	3	5	1	1	1	1	3	3	2	1	1	2	Nu	1	1	3	3	4	4	5	2	1	5	5	5	5	5	5	5	3	4	2	4	4	5	4	5	5	1	3	3	3	5	1
31-35	Bărbat	Oltenia	Urban	Studii universitare	Da	3	3	4	4	4	4	2	2	3	3	3	3	Nu	2	2	3	3	2	4	4	2	2	4	5	4	4	4	4	4	3	3	3	3	3	3	3	4	4	5	3	3	3	3	1
26-30	Bărbat	Oltenia	Rural	Studii liceale	Nu	2	5	2	3	3	2	1	2	1	5	5	3	Nu	3	5	5	1	3	3	3	4	3	5	5	4	3	4	5	5	4	3	3	4	5	5	4	4	3	4	4	3	2	1	1
26-30	Bărbat	Oltenia	Rural	Studii universitare	Da	4	5	1	1	1	1	4	4	5	1	5	3	Da	1	1	2	1	1	5	5	1	1	5	5	5	5	5	5	5	5	5	5	5	5	5	5	5	5	5	5	5	4	5	1
26-30	Femeie	Oltenia	Urban	Studii universitare	Da	4	3	1	4	5	4	1	1	2	2	3	2	Nu știu	2	2	3	3	2	2	4	3	2	5	5	5	5	5	5	5	3	4	4	4	3	4	4	4	4	5	5	5	4	5	4
18-25	Femeie	Oltenia	Rural	Studii universitare	Da	4	3	2	1	3	1	5	5	5	1	5	5	Da	4	1	1	1	1	4	5	3	1	5	5	4	5	5	5	5	4	4	5	5	5	5	4	5	4	4	4	5	4	4	1
31-35	Bărbat	Ardeal	Urban	Studii universitare	Da	5	3	3	2	2	2	4	5	5	1	3	3	Nu	3	2	3	2	1	3	3	2	3	2	3	4	4	4	4	5	2	5	2	4	3	4	4	4	4	4	4	3	3	5	2
46-50	Bărbat	Oltenia	Rural	Studii doctorale	Da	5	3	1	1	1	1	5	5	5	1	3	5	Nu	5	1	5	1	3	4	4	1	2	5	5	5	5	5	5	5	4	5	4	5	5	5	5	5	5	5	4	5	5	5	1
18-25	Femeie	Ardeal	Rural	Studii liceale	Da	2	5	5	3	3	5	2	2	3	4	1	3	Nu	3	2	5	5	5	4	3	5	3	3	2	3	3	3	4	4	1	4	2	3	3	2	3	3	4	4	1	2	3	1	4
31-35	Femeie	Oltenia	Urban	Studii universitare	Da	4	4	5	5	5	5	4	4	4	5	4	4	Nu	5	5	5	5	5	4	5	5	1	4	5	5	5	5	5	5	3	4	4	4	4	4	4	4	5	4	3	4	4	3	1
18-25	Femeie	Ardeal	Urban	Studii liceale	Da	5	3	1	1	1	1	3	3	2	5	1	1	Da	3	1	3	1	1	3	5	1	1	4	4	4	5	4	4	5	4	5	4	4	4	4	5	5	4	1	5	4	4	5	2
26-30	Femeie	Oltenia	Rural	Studii liceale	Da	5	5	3	3	1	1	3	3	3	3	3	3	Nu	3	1	3	5	4	3	3	3	3	5	5	5	3	5	5	5	3	4	5	3	4	5	5	5	5	5	5	5	3	5	1
18-25	Bărbat	Ardeal	Rural	Studii liceale	Da	3	4	1	2	2	2	5	4	4	3	4	4	Nu	4	3	2	3	3	3	4	2	2	3	3	3	3	3	3	4	4	5	2	3	3	3	2	4	3	2	2	3	3	3	3
18-25	Femeie	Oltenia	Rural	Studii universitare	Da	4	4	4	2	3	2	3	3	4	2	2	3	Nu	3	4	3	5	4	3	4	3	2	4	4	4	3	4	4	4	4	4	4	4	2	4	4	4	4	4	4	4	4	4	2
31-35	Femeie	Oltenia	Urban	Studii masterale	Da	3	3	3	3	3	3	4	3	3	3	3	3	Nu	3	3	3	3	3	3	4	3	2	3	4	4	3	4	4	4	4	3	4	4	4	4	4	5	5	5	4	5	4	5	1
18-25	Femeie	Ardeal	Urban	Studii universitare	Da	1	5	1	1	1	1	5	5	5	1	5	5	Nu	5	5	4	5	1	1	3	4	3	4	5	5	5	4	5	5	1	1	4	5	5	5	5	5	5	5	5	1	1	1	5
18-25	Femeie	Ardeal	Urban	Studii liceale	Da	3	5	4	4	4	4	3	3	4	1	3	3	Nu	4	4	3	3	3	2	4	3	2	4	4	4	4	4	4	5	4	4	4	4	3	4	4	5	4	4	4	5	4	3	2
18-25	Femeie	Oltenia	Rural	Studii liceale	Da	3	5	3	3	4	3	2	2	2	4	3	3	Nu	3	3	3	4	2	3	3	3	3	3	3	3	3	3	3	3	3	3	3	3	3	3	3	3	3	3	3	3	3	3	3
31-35	Bărbat	Muntenia	Rural	Studii liceale	Da	4	3	2	3	1	1	4	4	4	2	3	3	Nu știu	2	1	2	1	1	2	3	2	3	4	5	5	5	4	4	5	4	5	4	4	4	4	5	5	4	3	4	5	3	4	1
18-25	Femeie	Muntenia	Rural	Studii liceale	Da	4	5	3	5	3	3	4	4	4	2	4	4	Nu	3	3	3	3	2	3	3	2	3	3	4	3	3	4	3	4	3	3	3	3	3	3	4	4	3	3	2	4	3	3	4
36-40	Bărbat	Ardeal	Urban	Studii liceale	Da	5	4	2	4	3	1	5	5	5	1	4	5	Nu	4	2	4	1	1	3	3	1	3	4	5	5	4	4	2	3	2	4	1	3	2	3	4	4	1	3	1	1	2	1	1
18-25	Femeie	Oltenia	Urban	Studii liceale	Nu	2	3	4	4	4	5	3	3	3	2	4	3	Da	3	3	2	3	3	4	5	5	1	5	5	5	5	5	5	5	3	4	4	5	4	5	5	5	5	5	5	5	5	5	4
31-35	Femeie	Oltenia	Urban	Studii universitare	Da	3	4	3	3	4	4	2	3	3	3	2	4	Nu știu	2	5	4	5	3	3	3	4	3	4	3	3	2	3	4	3	2	3	2	3	1	3	3	4	3	2	1	3	2	3	4
31-35	Femeie	Oltenia	Urban	Studii masterale	Nu	1	3	1	1	1	1	3	3	3	3	3	3	Nu știu	3	3	3	3	3	3	5	1	1	5	5	5	5	5	5	5	3	5	5	5	4	5	5	5	5	5	5	5	5	5	1
18-25	Femeie	Oltenia	Rural	Studii liceale	Da	5	5	1	1	1	1	5	5	5	1	5	4	Nu	1	1	3	3	1	5	5	2	1	5	5	5	5	5	5	5	4	5	3	5	3	5	5	5	5	5	5	5	5	5	5
18-25	Femeie	Ardeal	Rural	Studii liceale	Da	5	5	3	2	2	1	4	5	5	1	3	2	Da	2	2	4	3	2	3	3	2	3	5	5	3	5	4	3	3	2	5	3	5	4	4	3	5	5	5	5	3	5	5	3
31-35	Femeie	Banat	Urban	Studii universitare	Da	1	5	5	1	1	1	4	4	5	2	3	2	Nu	3	3	3	4	3	3	5	5	1	4	5	5	4	5	5	5	5	5	3	5	5	5	5	5	5	5	4	5	5	5	1
26-30	Femeie	Oltenia	Urban	Studii universitare	Da	4	3	1	3	2	1	4	5	5	1	5	4	Nu	3	2	1	3	3	5	5	1	1	5	4	3	5	5	5	4	5	4	5	3	4	5	3	3	5	3	5	4	2	2	4
41-45	Femeie	Oltenia	Urban	Studii universitare	Da	5	5	3	2	5	3	2	3	3	4	4	4	Nu	3	4	4	5	2	2	3	4	3	5	5	5	3	4	5	3	1	4	4	3	4	3	3	3	2	2	1	2	2	3	3
18-25	Femeie	Oltenia	Urban	Studii liceale	Da	5	4	3	2	3	2	4	5	5	3	5	4	Da	5	3	4	3	1	4	4	5	2	5	5	4	5	5	5	5	4	5	2	5	3	5	5	5	4	5	3	5	5	4	2
18-25	Femeie	Oltenia	Rural	Studii universitare	Da	2	5	3	3	3	3	3	3	3	3	2	3	Da	5	5	4	4	2	2	5	1	1	5	5	5	4	5	5	5	4	5	4	5	5	5	5	5	5	5	4	5	4	3	1
18-25	Femeie	Oltenia	Rural	Studii liceale	Da	5	5	4	4	3	4	3	4	5	2	5	4	Nu	3	4	5	5	3	3	3	4	3	2	2	2	3	3	3	4	2	5	2	3	1	1	3	3	3	2	2	5	5	2	3
18-25	Femeie	Ardeal	Urban	Studii liceale	Da	3	5	4	2	3	3	4	3	5	3	3	3	Nu	3	2	3	1	2	2	2	3	4	3	5	3	3	3	2	2	1	3	2	3	2	2	2	3	3	3	3	4	2	3	3
36-40	Femeie	Oltenia	Urban	Studii gimnaziale	Nu	3	2	3	2	4	2	4	3	5	1	3	4	Nu	2	2	3	2	5	3	5	3	1	5	5	5	5	5	5	5	5	5	5	5	5	5	5	5	5	5	5	5	5	5	4
18-25	Femeie	Moldova	Rural	Studii universitare	Da	3	5	3	3	2	3	2	3	3	3	3	3	Nu	3	2	4	4	4	3	4	3	2	5	5	5	4	4	4	5	4	3	4	4	4	4	4	5	5	5	4	5	3	5	1
18-25	Femeie	Oltenia	Urban	Studii liceale	Da	5	4	2	2	5	3	4	5	5	1	4	5	Nu	3	1	3	1	3	5	5	2	1	5	5	5	5	5	5	3	3	4	4	3	4	5	5	5	5	3	5	5	5	5	1
Peste 65	Bărbat	Oltenia	Rural	Studii postdoctorale	Da	5	4	1	1	1	1	5	5	4	1	4	3	Nu	3	2	2	3	2	4	2	4	4	3	3	5	4	3	3	2	4	4	3	4	1	3	4	3	3	2	3	5	5	5	3
18-25, 26-30	Femeie	Oltenia	Urban	Studii liceale	Da	5	3	3	2	3	2	3	4	4	2	4	3	Nu	2	2	3	2	3	3	5	2	1	5	5	5	5	5	5	5	5	5	5	5	5	5	5	5	5	5	5	5	5	5	4
31-35	Bărbat	Oltenia	Urban	Studii masterale	Da	1	4	3	1	1	2	3	3	3	2	3	3	Nu	1	1	3	3	2	3	3	3	3	4	4	4	4	3	3	3	3	3	3	3	3	3	3	4	4	4	4	4	3	4	1
18-25	Femeie	Oltenia	Rural	Studii liceale	Da	3	5	5	4	3	3	1	3	3	2	3	3	Nu	2	3	5	5	3	3	5	4	1	5	5	3	3	5	4	2	3	3	4	3	2	5	4	5	5	5	4	5	2	1	3
18-25	Femeie	Ardeal	Urban	Studii universitare	Da	3	5	3	4	3	3	3	3	4	2	4	3	Nu	2	2	5	4	3	3	3	1	3	3	1	2	4	4	2	1	2	4	4	3	3	3	2	1	4	4	3	4	4	4	4
18-25	Bărbat	Oltenia	Urban	Studii universitare	Da	5	5	2	2	1	1	4	5	5	2	3	5	Nu	4	2	3	3	3	4	1	5	5	2	3	4	4	2	2	1	3	4	3	3	3	3	2	1	3	1	2	2	4	3	5
26-30	Femeie	Oltenia	Urban	Studii universitare	Da	4	5	4	2	3	3	4	4	4	2	4	3	Nu știu	1	3	5	5	3	3	3	3	3	3	5	4	3	4	3	5	5	3	4	4	3	3	3	3	5	5	5	5	3	5	3
Peste 65	Bărbat	Moldova	Urban	Studii universitare	Da	1	5	2	1	1	1	2	2	1	1	2	3	Da	1	5	5	5	1	3	3	4	3	3	4	3	3	3	3	3	3	3	3	3	2	3	3	3	3	2	3	3	1	2	3
18-25	Femeie	Moldova	Urban	Studii universitare	Da	5	5	5	4	3	3	2	5	5	1	4	5	Nu	4	3	4	2	3	5	5	1	1	5	5	4	3	5	4	5	3	4	4	4	4	5	5	5	5	5	5	5	5	5	1
18-25	Femeie	Oltenia	Rural	Studii liceale	Da	3	5	2	2	2	2	4	4	4	3	3	4	Nu știu	3	1	2	1	1	4	4	3	2	4	4	5	4	5	5	5	3	3	3	4	4	5	5	5	5	5	4	4	2	1	1
31-35	Femeie	Oltenia	Rural	Studii universitare	Da	2	5	5	3	3	3	3	4	3	2	2	5	Nu	4	2	4	4	1	4	4	3	2	5	5	5	3	3	3	5	5	5	3	4	3	4	4	5	4	5	5	5	5	4	4
61-65	Bărbat	Moldova	Urban	Studii liceale	Da	4	2	1	1	1	1	3	3	3	1	1	2	Nu	4	5	3	5	3	2	3	4	3	5	5	4	3	3	3	4	1	4	3	4	3	4	4	4	3	4	4	3	3	5	2
36-40	Femeie	Oltenia	Urban	Studii liceale	Da	5	5	2	1	1	1	5	5	5	1	5	5	Nu știu	3	1	1	2	1	5	5	1	1	5	5	5	5	5	5	5	4	5	5	5	5	5	5	5	5	5	5	5	5	5	1
26-30	Femeie	Oltenia	Urban	Studii universitare	Da	5	3	2	2	2	1	5	5	5	5	5	5	Nu știu	5	1	1	5	1	2	4	5	2	3	4	5	5	5	5	5	3	5	5	5	5	5	5	4	4	5	3	5	5	5	5
26-30	Femeie	Muntenia	Urban	Studii universitare	Da	5	3	2	1	3	3	5	5	5	1	5	5	Nu	5	3	2	3	2	4	5	4	1	5	5	5	3	5	5	5	5	5	5	5	5	5	5	5	5	5	5	5	4	4	1
31-35	Bărbat	Ardeal	Urban	Studii masterale	Da	5	5	1	1	1	1	5	5	5	1	5	5	Nu	3	5	5	5	5	1	3	5	3	3	5	3	1	3	1	5	3	5	1	3	3	3	3	3	4	5	5	5	3	2	1
18-25	Femeie	Oltenia	Rural	Studii liceale	Da	5	5	3	4	5	4	5	5	5	2	5	4	Nu știu	2	5	2	3	5	4	5	3	1	5	5	5	5	5	5	3	3	5	4	5	5	5	5	5	5	5	4	5	5	5	2
18-25	Femeie	Muntenia	Urban	Studii liceale	Da	4	5	2	2	2	2	5	5	5	1	5	5	Nu	3	2	2	1	1	4	4	1	2	4	5	5	4	3	5	5	5	5	4	5	5	5	5	5	5	5	5	5	3	3	2
36-40	Femeie	Oltenia	Urban	Studii universitare	Da	2	3	3	3	3	3	2	3	3	2	3	2	Da	4	2	3	2	2	3	3	3	3	3	3	3	3	3	2	2	3	4	2	3	4	2	2	2	1	1	1	3	3	4	5
36-40	Femeie	Dobrogea	Urban	Studii liceale	Da	5	5	1	3	1	1	5	5	5	1	4	5	Nu	4	3	3	5	3	5	5	3	1	5	5	5	5	5	5	5	5	5	5	5	5	5	5	5	5	5	5	5	5	5	1
26-30	Femeie	Moldova	Urban	Studii liceale	Da	5	5	4	5	3	3	1	2	3	5	1	2	Nu	5	4	3	4	3	3	3	3	3	2	2	3	2	4	3	4	2	4	1	3	3	3	3	4	4	3	2	3	2	3	2
18-25	Femeie	Ardeal	Urban	Studii liceale	Da	4	3	2	2	2	2	4	4	4	2	3	4	Nu știu	4	2	3	3	2	3	4	3	2	4	4	4	4	4	4	4	4	4	4	4	4	4	4	4	4	4	4	4	4	4	2
46-50	Femeie	Moldova	Urban	Studii liceale	Da	3	4	5	4	4	4	3	4	5	1	5	5	Nu	4	4	2	5	3	3	4	4	2	3	3	4	4	4	3	3	4	4	3	3	2	3	3	2	2	2	1	3	2	4	4
18-25	Femeie	Moldova	Rural	Studii universitare	Da	3	5	5	5	4	4	4	5	5	1	3	5	Nu	4	4	4	5	3	4	5	5	1	4	4	5	4	4	4	3	4	5	5	4	4	5	5	4	5	5	5	5	5	4	3
36-40	Femeie	Ardeal	Rural	Studii liceale	Da	5	2	5	5	5	5	2	3	3	5	1	1	Nu știu	5	1	2	3	1	4	4	4	2	5	5	5	5	5	5	1	3	3	2	1	3	3	3	3	3	3	3	3	3	3	3
46-50	Bărbat	Banat	Urban	Studii masterale	Da	1	5	1	3	1	1	1	1	3	3	1	1	Da	1	1	3	1	1	4	4	1	2	4	4	5	5	4	4	5	5	4	4	5	4	4	4	4	4	4	4	5	3	5	2
18-25	Femeie	Oltenia	Urban	Studii liceale	Da	4	3	5	2	3	4	2	3	3	3	4	4	Nu	3	3	3	4	3	3	4	2	2	3	3	3	3	4	3	4	3	3	3	3	4	3	3	4	4	3	4	4	4	4	4
56-60	Bărbat	Maramureș	Urban	Studii liceale	Da	4	5	1	1	1	4	4	5	4	1	5	5	Nu	5	5	3	5	3	3	4	4	2	5	5	5	3	4	3	5	2	1	2	3	2	3	3	4	5	5	2	2	1	3	4
31-35	Bărbat	Ardeal	Urban	Studii universitare	Da	5	4	3	4	1	1	5	5	5	5	5	5	Da	5	1	3	4	1	4	4	1	2	5	5	5	5	5	5	5	5	5	5	5	5	5	5	5	5	5	5	5	5	5	5
18-25	Femeie	Oltenia	Rural	Studii liceale	Da	3	5	5	3	4	1	4	4	5	5	4	5	Nu	4	2	3	3	4	3	5	5	1	5	5	5	5	5	4	4	1	4	4	4	3	3	3	4	5	2	3	4	3	1	5
26-30	Femeie	Oltenia	Urban	Studii universitare	Da	4	5	2	1	1	1	3	3	4	2	3	4	Nu știu	4	1	1	4	1	4	4	2	2	5	5	5	4	3	4	5	3	4	3	4	4	4	5	5	4	5	5	5	1	5	1
18-25	Femeie	Oltenia	Rural	Studii universitare	Da	4	5	3	2	2	1	3	3	2	4	4	2	Nu	2	3	3	3	3	3	4	3	2	5	5	5	4	4	4	5	3	4	4	4	4	4	4	4	4	4	4	3	4	3	1
36-40	Femeie	Ardeal	Urban	Studii liceale	Da	3	5	5	4	4	4	4	4	4	2	3	4	Nu știu	3	4	4	3	4	4	4	3	2	4	4	4	3	3	3	4	3	4	3	4	3	4	3	4	4	5	3	4	3	3	3
31-35	Femeie	Oltenia	Rural	Studii universitare	Da	4	3	3	3	3	2	4	5	4	3	3	4	Nu știu	3	2	3	3	3	3	3	2	3	4	4	4	3	3	4	4	3	4	3	4	3	3	3	4	4	4	4	4	3	3	2
18-25	Femeie	Oltenia	Rural	Studii liceale	Da	3	5	4	4	3	3	2	1	3	3	3	3	Nu	3	3	4	4	1	3	5	2	1	5	5	5	4	4	4	5	5	3	2	4	4	5	4	5	5	5	3	5	3	5	1
18-25	Femeie	Oltenia	Rural	Studii liceale	Da	5	5	5	5	5	5	5	5	5	5	5	5	Nu	5	1	5	1	1	1	5	1	1	5	5	5	5	5	5	5	1	5	2	5	5	5	5	5	5	5	5	5	5	2	1
56-60	Bărbat	Oltenia	Urban	Studii doctorale	Da	4	4	1	1	1	1	5	4	4	1	3	4	Nu	1	2	2	4	2	3	4	3	2	4	5	5	5	5	5	5	4	4	4	4	4	5	5	5	5	3	4	5	4	4	1
56-60	Femeie	Moldova	Urban	Studii liceale	Da	5	5	3	5	3	3	4	5	5	1	3	5	Nu	4	4	4	4	4	4	4	1	2	3	5	4	4	4	4	4	4	5	4	3	5	4	4	4	4	2	4	4	4	3	1
26-30	Femeie	Ardeal	Urban	Studii masterale	Da	4	5	5	5	5	4	1	3	3	5	4	5	Nu	2	5	5	5	3	2	2	5	2	1	3	3	2	2	1	2	2	4	4	2	1	2	2	2	2	2	2	4	5	5	2
18-25	Femeie	Oltenia	Urban	Studii universitare	Da	1	5	5	1	5	5	5	5	5	1	5	4	Da	1	1	4	5	5	4	5	3	1	5	5	5	4	5	5	5	5	5	5	5	5	5	5	5	5	5	5	5	4	4	2
26-30	Femeie	Ardeal	Urban	Studii masterale	Da	4	5	5	4	2	2	2	2	4	2	1	5	Nu	3	3	4	5	1	4	4	1	2	5	5	5	4	4	4	4	2	4	3	5	5	4	5	5	5	5	4	5	4	4	2
Peste 65	Femeie	Muntenia	Urban	Studii universitare	Da	4	5	3	1	2	1	3	3	4	4	4	5	Nu	4	5	5	5	3	3	2	5	2	4	5	5	5	3	4	4	3	4	4	4	2	3	1	4	5	4	5	5	4	5	3
46-50	Femeie	Moldova	Urban	Studii universitare	Da	4	2	3	1	1	1	2	3	5	1	3	4	Nu știu	1	1	2	5	5	3	3	3	3	5	5	5	3	4	4	5	1	1	3	1	2	4	3	5	4	4	4	5	5	3	3
26-30	Femeie	Oltenia	Rural	Studii masterale	Da	5	5	5	4	3	4	5	5	5	3	3	3	Nu	3	3	4	5	2	5	5	3	1	5	5	5	5	4	5	5	5	5	5	5	5	5	5	5	5	5	5	4	5	5	1
31-35	Femeie	Muntenia	Urban	Studii universitare	Da	2	4	4	3	2	2	2	2	3	2	2	3	Da	1	4	3	4	2	4	2	3	4	2	2	3	3	4	2	2	1	4	2	4	2	3	4	2	2	2	2	3	3	2	4
18-25	Femeie	Oltenia	Urban	Studii liceale	Da	4	5	5	4	5	5	5	5	5	5	5	5	Da	5	5	5	5	5	4	3	2	3	5	5	5	1	5	3	2	2	2	3	4	3	4	4	3	4	4	5	3	4	4	4
18-25	Bărbat	Maramureș	Rural	Studii liceale	Da	5	2	1	1	3	3	1	2	3	4	2	1	Nu	1	4	3	3	3	3	4	3	2	4	5	5	3	5	5	5	4	4	5	5	4	5	5	5	5	5	2	5	3	5	1
18-25	Bărbat	Oltenia	Urban	Studii liceale	Da	5	5	2	4	1	4	5	5	3	3	3	3	Nu știu	1	1	2	2	1	3	5	1	1	5	5	5	5	5	5	5	3	5	5	5	5	5	5	5	5	5	5	5	5	5	1
36-40	Femeie	Oltenia	Urban	Studii universitare	Da	4	4	3	3	3	2	4	5	3	3	3	3	Nu	1	2	3	3	3	2	5	4	1	4	5	4	4	4	4	4	3	4	3	3	3	4	4	5	4	4	4	4	4	4	2
31-35	Bărbat	Crișana	Urban	Studii masterale	Da	3	5	4	2	2	1	4	5	5	5	4	4	Nu	3	3	3	5	4	3	4	4	2	5	5	5	4	5	5	5	4	4	5	5	4	5	5	5	5	5	4	5	4	5	1
51-55	Bărbat	Oltenia	Urban	Studii liceale	Da	4	3	4	3	3	3	3	4	3	3	3	3	Da	3	4	4	4	4	4	3	3	3	4	4	4	3	4	4	3	4	4	4	4	3	4	4	4	4	3	4	4	4	4	2
18-25	Bărbat	Oltenia	Urban	Studii liceale	Da	4	4	3	5	3	1	4	5	5	1	4	5	Nu	4	4	3	4	3	4	5	4	1	5	5	4	5	4	4	5	5	4	4	4	4	5	5	5	5	5	3	5	4	5	3
26-30	Bărbat	Ardeal	Urban	Studii masterale	Da	5	5	1	4	2	2	3	5	4	1	2	3	Nu	3	1	2	3	1	3	5	3	1	5	5	5	4	5	5	5	3	5	5	5	4	5	5	5	5	5	4	5	5	4	1
18-25	Bărbat	Ardeal	Urban	Studii liceale	Da	2	4	1	1	1	1	3	3	4	1	5	5	Nu	3	2	2	3	2	5	5	2	1	5	5	5	5	3	5	5	5	5	5	5	5	5	5	4	5	5	5	2	2	4	1
46-50	Femeie	Oltenia	Urban	Studii universitare	Da	3	5	3	3	4	3	4	3	4	3	3	4	Da	4	4	4	5	5	1	5	4	1	5	5	5	5	4	4	5	2	5	3	4	2	3	3	4	4	3	2	5	4	2	1
18-25	Femeie	Oltenia	Urban	Studii liceale	Da	5	4	1	3	3	3	3	2	3	3	5	4	Da	5	3	3	3	5	5	5	1	1	5	5	5	5	5	5	5	5	5	5	5	5	5	5	5	5	5	5	5	5	5	1
18-25	Femeie	Oltenia	Rural	Studii liceale	Da	3	5	3	2	4	3	3	3	4	2	3	3	Nu știu	3	1	2	4	1	2	5	1	1	5	5	5	4	3	4	4	4	3	3	4	3	3	4	4	4	5	4	4	4	4	1
18-25	Femeie	Oltenia	Rural	Studii liceale	Da	2	5	2	1	2	2	4	3	3	3	4	3	Nu	3	2	2	1	3	3	5	4	1	5	5	5	5	5	5	5	3	4	3	5	5	5	5	5	5	5	5	5	4	4	1
18-25	Bărbat	Oltenia	Urban	Studii liceale	Da	3	4	3	4	4	3	2	4	3	3	3	4	Nu	3	1	4	4	1	5	4	3	2	4	4	4	4	3	4	4	4	4	4	4	3	4	4	3	4	5	4	5	4	5	2
51-55	Femeie	Oltenia	Urban	Studii liceale	Da	4	4	5	4	4	4	4	4	4	4	3	3	Nu	4	3	5	5	3	2	3	3	3	3	4	3	2	3	3	3	3	4	3	3	3	3	3	4	4	4	4	4	3	3	2
18-25	Femeie	Oltenia	Urban	Studii liceale	Da	3	3	3	3	3	3	3	3	3	3	3	3	Nu	3	3	3	3	3	3	3	3	3	3	3	3	3	3	3	3	3	3	3	3	3	3	3	4	3	4	3	3	3	3	3
18-25	Femeie	Oltenia	Rural	Studii liceale	Da	5	3	2	3	4	5	4	4	4	2	3	3	Nu	5	3	3	5	1	4	5	1	1	3	5	5	5	5	4	5	4	5	5	4	4	4	5	5	3	4	2	5	5	3	4
36-40	Bărbat	Oltenia	Urban	Studii masterale	Da	1	5	2	1	1	1	2	3	2	4	3	3	Nu știu	1	3	2	4	2	3	4	1	2	4	4	3	3	4	3	4	4	4	3	4	2	3	3	4	4	4	3	3	2	4	1
51-55	Femeie	Oltenia	Urban	Studii masterale	Da	5	1	5	3	3	3	5	5	5	1	5	5	Nu	3	3	3	5	1	4	4	2	2	4	4	5	4	5	4	3	5	5	3	5	1	4	5	4	4	3	4	4	1	4	3
18-25	Femeie	Oltenia	Urban	Studii liceale	Da	5	3	5	4	2	2	3	3	3	3	3	4	Nu	3	4	4	5	4	3	3	3	3	4	4	4	4	4	4	4	3	4	3	3	4	4	4	4	4	3	3	3	3	3	2
26-30	Bărbat	Oltenia	Urban	Studii masterale	Da	1	5	1	1	1	1	2	1	3	4	3	2	Nu	1	5	3	5	5	2	4	3	2	5	4	4	3	3	5	5	2	2	4	5	4	4	5	5	5	5	4	3	3	3	1
18-25	Femeie	Oltenia	Rural	Studii liceale	Da	3	5	5	4	4	5	3	5	5	2	5	3	Nu	1	3	5	5	3	4	4	5	2	5	5	4	4	4	4	5	4	5	5	4	4	5	3	5	5	5	5	5	5	5	3
18-25	Femeie	Oltenia	Rural	Studii liceale	Da	4	4	4	3	3	3	3	3	4	2	4	5	Nu	3	3	4	3	2	3	4	1	2	5	5	5	4	5	5	5	3	3	4	5	5	4	5	5	5	5	3	5	3	5	1
18-25	Femeie	Oltenia	Urban	Studii liceale	Da	5	5	1	1	1	1	3	3	3	3	3	4	Nu	1	1	4	4	3	5	5	3	1	5	5	5	3	5	5	5	3	3	3	4	5	4	5	5	5	5	5	5	1	2	1
36-40	Femeie	Oltenia	Urban	Studii liceale	Da	5	5	5	3	2	2	1	1	1	5	5	5	Nu	5	5	5	5	5	1	1	2	5	2	2	3	1	1	2	2	1	2	2	2	2	2	2	2	2	3	4	3	3	4	4
18-25	Femeie	Oltenia	Rural	Studii universitare	Da	5	4	3	4	2	3	4	4	5	3	3	3	Da	3	1	2	4	2	3	5	1	1	5	5	4	4	5	4	5	3	5	4	3	4	4	5	5	5	1	5	5	4	3	1
18-25	Femeie	Oltenia	Urban	Studii universitare	Da	3	4	5	4	4	4	2	3	5	3	3	5	Nu	4	4	4	4	5	3	4	4	2	5	5	4	4	5	5	5	4	4	3	4	5	5	5	4	4	4	3	5	5	5	3
18-25	Femeie	Oltenia	Urban	Studii liceale	Da	4	5	2	2	3	2	5	5	5	2	3	3	Nu știu	1	2	2	3	5	4	5	2	1	5	5	5	4	5	5	5	4	4	5	4	3	5	5	5	5	4	4	4	4	5	3
18-25	Bărbat	Oltenia	Rural	Studii liceale	Da	5	3	4	5	5	5	3	3	4	3	2	5	Nu	3	4	5	5	4	5	5	1	1	5	5	5	5	5	5	5	3	5	5	4	5	5	5	5	5	5	5	5	5	4	1
36-40	Femeie	Oltenia	Rural	Studii masterale	Da	5	4	5	5	5	4	5	5	5	5	5	5	Nu	5	4	5	5	5	3	5	1	1	5	5	5	5	5	5	5	4	5	5	5	5	5	5	5	5	5	5	5	5	5	1
18-25	Femeie	Oltenia	Urban	Studii universitare	Da	1	5	5	5	5	5	1	1	2	5	3	3	Nu	3	5	5	5	1	2	3	2	3	3	5	4	4	4	4	5	4	4	4	4	3	4	4	4	4	4	4	4	2	4	4
26-30	Femeie	Oltenia	Rural	Studii liceale	Da	4	5	3	4	5	5	3	3	4	5	5	5	Nu știu	4	3	5	4	5	4	5	4	1	5	5	5	5	5	5	5	5	5	5	5	4	4	5	5	4	4	3	4	3	3	1
41-45	Bărbat	Oltenia	Urban	Studii universitare	Da	5	5	1	1	1	1	1	1	1	5	1	1	Nu știu	1	1	1	1	1	1	1	1	5	5	5	5	5	5	5	5	1	5	1	5	5	5	1	5	5	5	5	5	1	5	1
51-55	Bărbat	Banat	Urban	Studii universitare	Da	4	5	3	2	2	2	4	5	5	1	4	4	Nu	4	4	3	5	3	3	3	4	3	3	4	4	4	3	3	4	3	4	2	4	4	4	4	4	4	4	3	5	5	5	1
18-25	Femeie	Oltenia	Rural	Studii liceale	Nu	5	3	5	3	3	3	3	3	3	3	3	3	Nu	3	3	3	5	3	2	5	3	1	5	5	4	4	5	5	5	4	4	5	4	4	5	5	5	5	5	5	5	5	3	1
18-25	Femeie	Oltenia	Rural	Studii universitare	Da	4	2	1	1	1	1	1	3	3	2	2	1	Da	2	1	2	4	1	1	5	1	1	4	5	5	4	4	4	5	5	4	4	1	4	4	4	5	5	4	4	4	4	3	1
36-40	Femeie	Oltenia	Rural	Studii liceale	Da	5	5	5	4	1	3	3	4	5	1	4	4	Nu	4	5	3	5	5	2	2	3	4	3	3	2	2	4	2	3	2	4	1	3	2	1	1	2	3	3	3	4	1	3	4
18-25	Femeie	Oltenia	Urban	Studii liceale	Da	4	4	5	4	3	3	3	4	4	2	3	3	Nu	3	3	3	4	4	3	4	4	2	4	4	4	4	4	3	4	3	4	3	4	3	3	3	4	4	2	3	4	4	5	4
18-25	Bărbat	Oltenia	Rural	Studii liceale	Da	5	5	1	3	5	3	4	3	4	3	3	4	Nu	4	1	2	5	1	3	4	3	2	4	4	5	5	5	5	5	5	5	5	5	5	5	5	5	5	5	5	5	5	5	2
18-25	Femeie	Oltenia	Urban	Studii universitare	Da	4	5	5	3	3	2	4	4	5	4	3	4	Nu	1	4	4	5	4	3	4	4	2	4	4	4	3	4	4	5	4	4	4	3	4	4	4	4	4	4	4	4	3	3	3
41-45	Femeie	Oltenia	Urban	Studii liceale	Da	5	5	4	2	3	2	5	5	5	1	5	4	Nu	3	3	4	5	4	4	5	4	1	5	5	5	3	4	5	4	4	5	4	4	4	4	5	4	4	2	4	4	3	4	3
56-60	Femeie	Oltenia	Urban	Studii universitare	Da	4	5	5	4	4	4	3	4	3	3	3	3	Nu	1	5	4	5	4	1	2	3	2	2	2	3	2	3	3	5	1	5	2	4	2	2	1	2	2	1	3	3	3	5	3
18-25	Bărbat	Oltenia	Urban	Studii universitare	Da	5	4	3	2	1	1	4	4	3	3	4	4	Nu	3	4	3	4	2	4	5	2	1	4	5	5	4	5	5	5	3	3	4	4	4	5	4	3	4	4	3	5	5	4	4
18-25	Femeie	Oltenia	Rural	Studii universitare	Da	3	5	5	3	3	2	3	2	4	3	2	3	Nu	1	2	4	4	1	3	4	5	2	5	5	5	4	5	5	5	4	4	3	4	5	4	5	5	5	5	5	5	3	5	1
18-25	Femeie	Oltenia	Rural	Studii universitare	Da	4	5	4	4	4	4	1	2	1	5	2	2	Nu	1	4	4	5	2	4	4	2	2	4	5	4	4	5	4	5	5	5	4	5	5	5	4	4	4	5	4	4	4	4	2
41-45	Femeie	Oltenia	Urban	Studii liceale	Da	3	5	3	3	3	3	5	3	3	5	4	4	Nu	1	3	4	5	5	3	4	1	2	4	5	5	4	3	4	4	3	5	3	4	3	4	4	5	5	4	4	4	4	4	4
18-25	Bărbat	Oltenia	Urban	Studii liceale	Da	5	3	1	1	1	1	4	5	4	1	4	5	Da	2	1	1	2	1	4	5	1	1	5	5	5	5	5	4	4	4	5	3	4	4	5	5	5	5	5	4	5	5	5	1
51-55	Bărbat	Ardeal	Urban	Studii masterale	Da	4	5	5	4	1	1	5	4	4	1	4	5	Nu	5	5	5	5	5	3	3	4	3	3	5	5	4	3	4	3	4	4	4	4	3	4	4	3	5	4	4	5	1	5	3
26-30	Bărbat	Oltenia	Urban	Studii universitare	Da	3	3	3	5	5	5	5	5	5	4	4	4	Nu	4	5	5	5	5	2	5	4	1	4	5	1	3	1	2	1	1	3	3	4	4	5	3	4	4	3	3	3	3	4	4
18-25	Femeie	Oltenia	Urban	Studii liceale	Da	5	5	3	3	3	3	3	3	3	5	3	5	Nu	2	5	5	5	4	3	5	4	1	5	5	5	5	5	5	5	5	5	4	3	5	5	5	5	5	5	5	5	5	5	4
41-45	Bărbat	Oltenia	Urban	Studii universitare	Da	3	5	5	3	3	3	3	3	3	3	3	3	Nu știu	3	5	3	5	3	3	3	3	3	3	4	4	3	3	3	4	3	4	2	3	2	3	3	4	4	3	3	4	3	3	3
26-30	Femeie	Oltenia	Urban	Studii liceale	Da	4	5	5	5	5	3	3	5	4	2	2	3	Nu	2	1	5	4	1	4	3	3	3	5	5	5	2	4	2	1	1	4	1	3	4	2	4	2	5	5	3	5	2	5	5
31-35	Bărbat	Oltenia	Urban	Studii universitare	Da	5	3	1	1	1	1	3	3	3	3	5	5	Nu	1	3	3	5	3	3	4	1	2	3	5	5	5	4	5	5	3	5	3	5	3	5	5	5	5	5	5	5	1	1	4
18-25	Bărbat	Ardeal	Urban	Studii liceale	Da	5	5	2	3	1	1	5	5	5	5	3	5	Nu știu	4	3	1	5	4	4	3	4	3	2	3	3	2	1	2	1	4	5	4	4	2	4	2	1	3	5	2	1	4	4	3
18-25	Femeie	Oltenia	Urban	Studii liceale	Da	5	5	1	1	1	3	5	5	5	1	4	5	Nu	4	3	3	1	1	5	5	1	1	3	3	2	4	4	2	3	4	5	4	4	2	3	3	3	4	4	4	5	3	1	4
18-25	Bărbat	Oltenia	Rural	Studii liceale	Da	5	5	3	1	2	2	3	3	2	4	3	3	Nu	2	2	2	4	2	2	3	2	3	3	3	2	3	3	2	4	2	4	2	3	1	2	2	3	4	5	4	3	3	4	3
18-25	Bărbat	Oltenia	Rural	Studii universitare	Da	5	5	1	1	1	1	5	5	5	1	5	5	Da	5	1	1	5	1	3	2	3	4	3	3	3	3	3	2	1	3	5	5	1	1	3	1	1	1	1	1	5	2	2	5
41-45	Bărbat	Oltenia	Rural	Studii liceale	Da	4	5	1	1	1	1	5	5	5	4	2	3	Nu știu	2	3	3	5	3	5	5	2	1	5	5	5	5	5	5	5	4	5	5	5	5	5	5	5	5	5	5	5	4	5	1
18-25	Femeie	Oltenia	Urban	Studii liceale	Da	5	5	5	3	3	3	4	5	4	2	4	4	Nu știu	1	1	4	3	4	4	4	2	2	5	5	5	5	5	5	5	5	5	5	5	5	5	5	5	5	5	5	5	5	5	3
18-25	Bărbat	Oltenia	Rural	Studii liceale	Da	5	5	1	1	2	1	4	5	4	4	5	5	Nu	3	4	3	4	2	3	4	2	2	5	5	5	4	4	5	5	4	5	4	4	4	4	5	4	4	5	4	5	3	4	4
18-25	Femeie	Oltenia	Rural	Studii liceale	Da	5	4	4	3	3	3	3	4	5	2	3	3	Da	3	3	3	5	3	3	4	4	2	4	4	4	4	4	4	4	3	4	3	4	3	4	4	4	4	4	4	4	4	4	3
18-25	Femeie	Oltenia	Rural	Studii universitare	Da	3	5	3	2	3	2	3	3	4	3	3	4	Nu	3	2	3	1	1	3	3	2	3	4	4	3	3	3	3	3	2	3	3	3	2	3	3	3	3	2	2	3	3	3	4
31-35	Bărbat	Oltenia	Rural	Studii liceale	Da	4	5	5	2	3	2	4	5	3	4	5	4	Nu	1	3	2	4	3	3	4	3	2	5	5	5	3	4	4	5	3	3	5	4	4	4	5	5	4	4	5	5	4	3	2
18-25	Femeie	Oltenia	Rural	Studii liceale	Da	4	5	3	3	3	3	4	4	3	3	4	3	Nu știu	4	2	4	4	3	4	5	3	1	5	5	5	4	4	5	5	4	5	5	4	5	4	4	4	4	4	4	4	4	4	1
41-45	Bărbat	Oltenia	Urban	Studii universitare	Da	5	5	5	3	3	3	5	3	5	3	3	4	Nu	3	5	5	5	5	5	5	4	1	4	5	5	3	5	4	5	4	5	5	5	4	4	4	5	5	5	5	5	2	5	1
26-30	Bărbat	Oltenia	Rural	Studii liceale	Da	5	5	2	2	3	2	5	5	5	1	3	5	Nu	3	4	2	4	1	5	5	2	1	3	3	5	5	3	3	2	4	5	5	5	3	3	4	2	2	1	4	5	5	5	5
18-25	Femeie	Oltenia	Urban	Studii universitare	Da	5	3	5	3	3	3	2	3	3	4	4	4	Da	3	1	2	2	3	5	5	4	1	5	5	5	5	5	4	5	5	5	4	5	4	4	4	5	5	5	5	4	5	5	3
18-25	Bărbat	Oltenia	Rural	Studii universitare	Da	2	5	1	5	1	5	1	1	1	5	1	3	Nu	1	5	5	4	5	3	3	5	3	5	5	5	5	1	3	5	1	5	4	5	5	4	4	4	5	5	5	4	1	1	5
18-25	Femeie	Oltenia	Urban	Studii liceale	Da	3	5	5	1	1	1	5	5	5	5	5	5	Nu	2	5	3	5	2	5	5	5	1	4	5	4	3	3	3	4	3	5	5	3	4	4	3	5	4	5	4	5	3	5	5
26-30	Femeie	Oltenia	Urban	Studii liceale	Nu	1	5	2	1	3	3	4	3	5	3	3	4	Nu știu	3	1	2	4	3	4	4	5	2	3	3	4	3	4	3	3	3	4	3	4	4	4	4	3	4	4	3	4	4	5	4
31-35	Femeie	Oltenia	Urban	Studii liceale	Da	3	5	3	3	3	2	3	3	3	2	3	4	Nu	3	3	3	2	2	2	2	3	4	3	5	3	2	3	3	4	3	4	3	3	2	3	3	4	4	4	5	4	3	4	3
26-30	Femeie	Oltenia	Urban	Studii liceale	Da	5	5	4	2	2	2	5	5	5	1	4	5	Nu	1	4	1	2	1	3	5	1	1	4	5	4	4	5	4	5	3	5	2	4	4	4	5	5	5	5	4	4	3	5	3
31-35	Bărbat	Oltenia	Urban	Studii universitare	Da	3	5	2	2	3	1	1	3	3	4	1	4	Nu	1	4	5	5	5	3	5	1	1	4	5	5	4	5	5	5	4	4	5	4	5	5	5	4	4	5	4	5	2	4	1
18-25	Femeie	Oltenia	Rural	Studii masterale	Da	1	5	3	3	3	3	1	2	2	4	1	4	Nu	1	2	4	5	2	3	3	4	3	3	3	4	1	2	3	3	1	1	1	1	2	3	4	4	2	2	2	1	1	1	5
41-45	Femeie	Oltenia	Rural	Studii universitare	Da	4	5	5	5	5	4	2	1	2	5	1	5	Nu	2	5	5	5	5	3	5	5	1	3	5	5	1	5	5	4	2	1	1	1	1	4	5	5	5	5	2	5	3	5	1
46-50	Femeie	Oltenia	Urban	Studii universitare	Da	4	3	5	3	3	3	3	3	3	3	3	3	Nu	4	4	3	4	4	3	3	3	3	3	5	4	3	3	4	4	3	4	3	4	3	4	4	4	4	3	3	4	2	5	1
36-40	Bărbat	Oltenia	Urban	Studii liceale	Da	2	5	1	1	1	1	1	1	4	1	3	1	Nu	1	1	1	1	2	4	4	2	2	4	4	4	4	4	4	4	2	4	4	4	4	4	4	4	4	4	4	4	2	3	1
46-50	Femeie	Oltenia	Urban	Studii liceale	Da	3	4	1	1	1	2	4	3	3	3	3	4	Da	1	2	3	2	2	4	5	1	1	5	5	4	5	5	4	5	4	4	5	4	4	5	5	4	4	5	4	4	5	5	1
18-25	Femeie	Oltenia	Rural	Studii liceale	Da	4	5	5	5	5	5	3	2	2	4	4	4	Nu știu	1	3	3	3	1	4	5	2	1	5	5	4	3	4	5	5	4	4	4	4	3	4	4	4	5	4	4	5	1	5	3
18-25	Femeie	Oltenia	Rural	Studii liceale	Da	4	5	5	3	5	4	3	5	1	3	4	5	Nu știu	1	4	5	1	1	3	4	3	2	5	5	4	5	5	2	4	3	5	3	3	5	3	4	5	5	5	5	5	3	5	3
41-45	Femeie	Oltenia	Urban	Studii universitare	Da	1	4	3	2	3	3	3	2	3	3	3	2	Nu	3	3	3	3	3	3	3	2	3	4	5	4	3	4	3	3	3	5	2	3	3	3	3	4	4	3	2	4	3	2	2
41-45	Bărbat	Oltenia	Urban	Studii doctorale	Da	4	4	1	1	1	1	4	5	5	1	2	5	Nu	1	1	1	1	2	1	5	2	1	5	5	5	5	5	5	5	5	5	5	5	5	4	5	3	5	5	5	5	4	5	1
18-25	Femeie	Oltenia	Urban	Studii liceale	Da	5	2	3	3	4	4	3	3	4	3	4	3	Nu	3	4	3	3	4	3	3	4	3	3	3	3	4	4	4	3	3	4	3	3	3	3	4	3	3	4	3	4	3	3	4
36-40	Bărbat	Oltenia	Urban	Studii masterale	Da	4	4	3	2	1	1	4	4	4	2	2	4	Nu	1	5	4	5	2	3	3	3	3	3	5	4	4	4	4	4	4	4	3	3	4	4	4	4	4	5	4	5	1	3	2
18-25	Femeie	Oltenia	Rural	Studii masterale	Da	4	5	5	5	5	5	1	5	1	5	1	1	Nu știu	1	4	5	5	5	2	3	4	3	2	4	2	2	1	1	1	1	2	2	2	1	1	1	1	1	1	2	5	2	1	1
36-40	Femeie	Oltenia	Urban	Studii universitare	Da	5	4	5	5	3	4	3	5	4	2	4	5	Nu	4	3	4	2	2	4	3	3	3	4	5	4	4	5	5	4	5	5	4	4	4	4	4	4	4	5	4	5	3	5	1
26-30	Femeie	Oltenia	Rural	Studii universitare	Da	4	5	5	3	4	3	4	4	5	2	4	5	Da	4	3	4	3	3	4	5	2	1	5	5	5	4	5	4	5	5	5	4	4	3	4	4	5	5	5	5	5	5	5	1
26-30	Femeie	Muntenia	Urban	Studii universitare	Da	5	5	5	5	3	3	2	3	3	3	5	2	Nu	2	5	5	5	3	1	4	4	2	5	5	5	2	4	5	5	3	4	3	5	5	5	5	5	5	5	2	5	2	4	1
26-30	Femeie	Oltenia	Urban	Studii universitare	Da	4	4	5	3	3	4	1	3	3	3	3	1	Nu știu	1	4	4	5	5	4	5	5	1	3	5	4	3	3	4	5	3	4	3	3	2	3	3	4	5	5	5	5	4	5	4
26-30	Bărbat	Oltenia	Rural	Studii universitare	Da	4	5	1	1	3	1	5	5	5	1	5	3	Nu	5	4	2	4	1	4	5	5	1	5	5	5	5	5	5	5	4	5	5	5	5	5	5	5	5	5	5	5	5	5	5
36-40	Femeie	Oltenia	Rural	Studii universitare	Da	4	4	5	4	3	3	3	3	4	1	2	2	Nu	2	3	4	3	1	4	4	1	2	5	5	5	4	5	5	5	4	5	3	4	3	5	5	5	5	5	5	5	4	4	1
26-30	Bărbat	Muntenia	Urban	Studii universitare	Da	5	5	3	5	1	1	3	4	4	3	4	5	Nu	5	2	5	5	5	3	4	3	2	5	5	5	4	5	5	5	4	5	5	5	5	5	5	5	5	5	3	5	2	5	1
46-50	Femeie	Oltenia	Urban	Studii universitare	Da	2	4	3	2	1	1	4	3	4	2	3	3	Nu	2	3	3	3	2	3	4	2	2	3	5	5	4	5	5	4	4	4	2	4	3	4	4	4	4	3	5	5	4	5	2
18-25	Bărbat	Oltenia	Urban	Studii universitare	Da	4	4	4	1	1	2	4	5	4	3	3	4	Da	4	4	3	5	5	3	4	1	2	4	4	4	3	4	4	5	4	4	3	4	4	4	4	4	4	4	3	5	4	4	4
18-25	Bărbat	Oltenia	Urban	Studii universitare	Da	4	4	4	1	1	2	4	5	4	3	3	4	Da	4	4	3	5	5	3	4	1	2	4	4	4	3	4	4	5	4	4	3	4	4	4	4	4	4	4	3	5	4	4	4
26-30	Femeie	Oltenia	Urban	Studii liceale	Da	5	5	1	1	1	2	2	2	2	2	1	1	Nu	1	1	2	1	1	1	5	1	1	5	5	5	1	5	5	5	5	5	1	5	5	5	5	5	5	5	5	5	5	1	1
18-25	Femeie	Oltenia	Rural	Studii liceale	Da	4	4	4	3	4	4	4	4	3	4	3	4	Nu	5	4	3	4	4	4	4	4	2	3	5	5	5	5	5	3	4	4	5	3	4	5	4	3	3	1	3	3	4	4	5
41-45	Femeie	Oltenia	Urban	Studii universitare	Da	1	5	4	4	5	5	4	4	4	2	3	3	Da	3	3	3	4	1	3	3	3	3	4	4	4	3	3	4	4	3	5	3	3	2	5	5	4	4	4	3	3	1	1	2
36-40	Femeie	Oltenia	Urban	Studii masterale	Da	4	5	2	2	3	2	4	4	4	2	3	3	Nu	2	3	3	4	2	3	4	5	2	3	3	4	3	3	3	5	3	5	3	4	3	3	3	3	4	3	5	5	4	4	2
51-55	Bărbat	Oltenia	Rural	Studii liceale	Da	1	3	2	1	1	1	4	4	5	1	1	3	Nu	1	3	1	4	1	3	3	2	3	4	5	4	3	5	3	4	3	3	1	2	4	3	3	4	3	3	1	4	3	5	2
18-25	Bărbat	Oltenia	Urban	Studii liceale	Da	5	5	1	1	1	1	1	5	5	1	5	5	Nu	1	5	5	5	1	1	1	5	5	1	1	1	1	1	1	5	1	5	1	5	1	5	5	5	1	5	1	5	5	5	5
41-45	Femeie	Oltenia	Urban	Studii universitare	Da	4	5	4	3	1	1	3	4	4	1	5	5	Nu	4	5	4	4	3	3	3	4	3	3	5	5	3	4	4	3	3	4	2	4	3	4	4	4	4	5	4	5	3	4	1
18-25	Femeie	Oltenia	Rural	Studii masterale	Da	5	2	5	5	5	5	1	1	2	4	1	2	Nu	3	5	5	5	3	3	5	5	1	3	3	5	2	4	4	5	3	5	3	4	1	4	4	5	5	1	3	4	4	5	5
Peste 65	Bărbat	Oltenia	Urban	Studii doctorale	Da	5	1	2	4	1	1	5	5	4	2	4	5	Nu	4	5	5	5	3	3	4	1	2	4	5	5	4	4	4	4	4	5	4	3	4	4	4	5	5	5	4	4	4	4	1
46-50	Bărbat	Muntenia	Urban	Studii universitare	Da	3	5	3	5	5	1	1	1	1	5	1	3	Nu	1	5	5	5	5	1	4	1	2	3	5	5	1	2	2	4	5	1	1	2	3	3	3	4	3	5	1	3	1	1	5
26-30	Femeie	Oltenia	Urban	Studii masterale	Da	5	4	3	1	1	1	5	4	4	2	4	5	Nu știu	4	4	4	5	4	3	3	2	3	5	5	4	5	4	5	5	4	5	4	4	4	4	4	4	4	4	3	4	4	3	1
61-65	Bărbat	Dobrogea	Urban	Studii universitare	Da	5	5	3	1	1	2	5	5	5	1	2	3	Nu	2	5	4	5	4	4	3	3	3	5	5	4	3	4	4	4	4	5	3	3	3	3	4	3	4	3	3	4	3	5	3
46-50	Bărbat	Oltenia	Urban	Studii liceale	Da	3	4	4	1	1	1	4	4	4	1	4	3	Nu	3	4	3	4	3	3	4	2	2	5	5	4	3	4	4	4	4	4	4	4	5	4	3	4	4	4	4	4	2	3	2
18-25	Femeie	Oltenia	Urban	Studii liceale	Da	4	5	3	3	4	3	4	5	5	1	4	5	Nu	1	2	2	3	1	4	5	3	1	4	5	5	4	4	3	3	4	4	5	4	4	5	5	3	4	5	4	5	3	5	2
18-25	Bărbat	Oltenia	Urban	Studii masterale	Da	4	5	1	1	1	1	1	1	4	1	4	3	Nu	1	5	3	5	4	4	4	4	2	4	4	4	4	4	4	4	4	4	4	4	4	3	3	4	4	4	4	4	4	4	2
18-25	Bărbat	Oltenia	Rural	Studii universitare	Da	5	5	5	5	5	5	5	5	5	5	5	5	Nu	5	5	5	5	5	5	5	5	1	5	5	5	5	5	5	5	5	5	5	5	5	5	5	5	5	5	5	5	5	5	5
41-45	Bărbat	Oltenia	Urban	Studii masterale	Da	4	4	5	5	5	5	2	2	2	2	2	2	Nu	2	5	5	5	5	4	4	5	2	5	5	2	4	4	3	5	3	4	3	3	2	3	3	5	3	4	2	5	1	4	3
26-30	Bărbat	Ardeal	Urban	Studii liceale	Da	3	5	1	1	1	1	3	3	2	3	1	3	Nu	2	4	4	5	3	5	5	4	1	3	5	4	4	4	4	5	3	3	2	3	2	3	4	5	4	2	3	5	2	4	1
41-45	Bărbat	Oltenia	Rural	Studii doctorale	Da	5	5	1	1	1	1	1	1	1	5	1	3	Nu	5	3	3	5	1	4	5	1	1	5	5	5	5	5	5	5	5	5	5	5	5	5	5	5	5	5	5	5	5	5	1
31-35	Femeie	Oltenia	Rural	Studii masterale	Da	5	5	5	5	5	5	5	5	5	5	5	5	Nu	5	5	5	5	5	5	5	5	1	5	5	5	5	5	5	5	5	5	5	5	5	5	5	5	5	5	5	5	5	5	5
46-50	Femeie	Oltenia	Rural	Studii universitare	Da	3	5	3	1	3	2	5	5	5	1	5	5	Da	5	2	4	3	1	4	5	5	1	5	5	5	5	5	5	5	4	5	4	4	5	5	5	5	5	5	4	5	5	5	1
26-30	Femeie	Oltenia	Urban	Studii universitare	Da	4	5	1	1	3	1	5	5	5	1	3	4	Nu știu	2	1	1	5	4	5	5	1	1	5	5	5	5	5	5	5	4	5	4	5	5	5	5	5	4	4	3	5	5	5	1
36-40	Femeie	Oltenia	Urban	Studii masterale	Da	5	4	3	5	2	2	3	5	4	4	3	4	Nu	5	3	3	5	4	3	5	1	1	5	5	5	5	5	5	5	4	5	5	5	4	5	5	5	5	5	4	5	5	5	1
51-55	Femeie	Oltenia	Rural	Studii postdoctorale	Da	3	2	2	2	1	1	4	3	4	2	3	3	Nu	2	5	3	5	3	3	4	2	2	5	5	5	4	4	4	3	4	5	2	4	5	4	4	4	5	4	4	3	2	3	1
26-30	Femeie	Oltenia	Urban	Studii liceale	Da	1	5	2	1	2	3	5	4	5	2	3	4	Da	4	1	4	5	2	2	5	5	1	5	5	4	5	5	4	4	3	4	4	4	4	5	5	4	4	5	5	5	4	5	1
18-25	Femeie	Oltenia	Rural	Studii universitare	Da	1	5	5	5	5	5	2	5	5	5	5	5	Da	5	5	5	5	5	5	4	5	2	5	5	5	5	5	5	5	5	5	5	5	5	5	5	5	5	5	5	5	5	5	5
26-30	Femeie	Oltenia	Urban	Studii universitare	Da	2	4	1	1	4	1	5	4	5	4	3	5	Nu	4	5	3	5	1	4	5	1	1	3	3	4	5	5	4	5	2	3	2	4	3	3	4	4	5	5	5	4	2	5	4
41-45	Femeie	Oltenia	Urban	Studii masterale	Da	4	3	5	3	3	3	5	5	5	5	5	5	Nu	5	3	4	5	1	3	2	4	2	3	5	5	3	5	4	5	3	5	2	5	4	4	5	5	5	5	2	4	3	5	1
18-25	Femeie	Oltenia	Urban	Studii universitare	Da	5	3	4	3	2	2	5	5	5	1	1	4	Nu știu	3	1	1	2	1	3	5	1	1	5	5	5	5	5	5	5	3	5	4	4	5	5	5	5	5	2	5	5	5	5	1
31-35	Bărbat	Oltenia	Urban	Studii universitare	Da	3	5	2	2	1	1	1	1	2	3	1	3	Nu	3	5	5	4	4	3	4	2	2	4	5	5	3	4	5	5	3	4	3	4	5	4	4	4	4	4	4	4	1	3	1
36-40	Femeie	Oltenia	Urban	Studii universitare	Da	1	5	5	1	1	1	5	4	5	1	1	1	Nu	1	5	1	5	5	1	5	5	1	5	5	5	4	4	4	5	3	4	4	4	4	4	5	5	5	5	5	5	3	5	4
31-35	Femeie	Oltenia	Rural	Studii liceale	Da	5	5	5	5	5	5	5	5	5	1	5	5	Da	5	5	5	5	5	1	5	5	1	5	5	5	5	5	5	5	2	5	2	1	1	5	5	5	5	5	5	5	5	5	1
18-25	Femeie	Oltenia	Rural	Studii universitare	Da	3	5	3	4	2	3	2	3	3	2	3	3	Nu	2	3	3	5	4	3	5	1	1	5	5	5	4	5	5	5	5	4	4	4	4	4	4	5	5	5	4	5	4	5	1
31-35	Bărbat	Muntenia	Rural	Studii universitare	Da	4	3	5	1	1	1	1	1	3	5	1	1	Nu știu	1	5	1	5	5	3	3	3	3	4	5	3	1	3	3	5	1	1	1	1	1	3	3	5	4	1	1	4	1	3	4
31-35	Femeie	Oltenia	Rural	Studii universitare	Da	3	5	5	3	2	1	4	4	3	2	2	4	Nu	4	4	4	5	2	5	4	1	2	4	5	5	4	5	4	3	2	2	2	3	3	4	4	4	4	5	4	5	2	5	2
51-55	Femeie	Oltenia	Urban	Studii doctorale	Da	4	5	5	1	1	1	1	1	1	5	3	4	Da	1	5	5	5	4	4	4	4	2	4	4	5	5	5	5	5	5	5	5	5	5	5	5	5	5	5	1	5	1	5	1
18-25	Femeie	Oltenia	Urban	Studii universitare	Da	5	5	1	1	3	2	1	1	5	4	2	1	Da	1	5	3	5	5	5	5	5	1	5	5	5	5	5	5	5	5	4	5	5	5	5	5	5	5	1	5	5	5	5	5
26-30	Bărbat	Ardeal	Urban	Studii liceale	Da	4	5	1	2	1	1	5	5	5	1	5	5	Nu	4	3	4	2	2	5	5	3	1	5	5	5	3	4	4	4	5	4	4	5	4	5	5	3	4	5	2	5	5	5	1
31-35	Femeie	Oltenia	Urban	Studii universitare	Da	3	4	3	1	3	1	3	3	3	5	5	5	Da	3	3	3	2	3	4	5	1	1	5	5	4	4	4	4	4	4	4	4	4	4	4	4	4	4	4	5	4	3	4	1
36-40	Femeie	Oltenia	Urban	Studii universitare	Da	2	4	2	2	2	3	2	2	2	4	2	5	Nu	2	2	3	4	2	4	4	2	2	3	4	4	4	4	4	5	3	4	2	3	4	4	4	5	3	3	5	4	3	3	1
18-25	Femeie	Oltenia	Rural	Studii universitare	Da	3	3	3	3	3	3	3	3	3	3	3	3	Nu	3	3	3	3	3	3	3	3	3	3	3	3	3	3	3	3	3	3	3	3	3	3	3	3	3	3	3	3	3	3	3
18-25	Femeie	Oltenia	Rural	Studii liceale	Da	5	3	3	1	1	1	3	3	5	3	3	3	Nu	3	2	2	4	2	3	3	3	3	3	5	3	3	3	4	4	3	5	3	3	3	3	3	3	3	3	3	4	4	2	1
26-30	Femeie	Oltenia	Rural	Studii masterale	Da	3	5	3	3	3	3	2	2	2	5	4	4	Nu	3	3	4	5	3	2	4	4	2	4	4	4	2	4	3	4	1	3	2	2	4	3	3	3	4	3	3	5	3	3	3
36-40	Femeie	Oltenia	Urban	Studii masterale	Da	4	4	4	3	3	3	2	3	3	3	4	4	Nu	3	4	3	4	3	3	4	2	2	4	4	4	3	3	4	4	4	4	3	4	3	4	4	4	3	4	3	4	3	4	2
18-25	Bărbat	Oltenia	Urban	Studii masterale	Da	3	5	1	1	3	3	1	1	3	3	5	5	Da	1	5	1	5	5	1	3	3	3	5	5	5	2	5	5	5	1	1	2	2	4	3	4	5	5	5	2	5	2	4	5
18-25	Femeie	Oltenia	Urban	Studii universitare	Da	3	3	3	3	3	3	3	3	3	3	3	3	Nu	3	3	3	3	3	3	4	2	2	5	5	5	4	4	5	5	4	4	4	4	2	3	4	4	4	3	4	4	4	5	3
26-30	Femeie	Oltenia	Urban	Studii masterale	Da	5	5	3	3	3	2	4	4	5	1	5	5	Nu	2	5	5	5	5	1	2	2	4	4	4	5	2	3	4	3	2	5	1	5	1	5	5	5	5	2	2	2	1	1	2
56-60	Femeie	Oltenia	Urban	Studii masterale	Da	3	1	1	2	5	5	3	4	4	1	2	2	Nu	5	1	4	5	1	3	3	1	3	3	4	4	3	5	4	4	3	5	4	4	4	5	5	4	4	4	3	5	2	2	2
26-30	Femeie	Oltenia	Urban	Studii masterale	Da	5	3	5	3	3	3	4	4	5	1	2	4	Nu	3	5	5	5	3	2	2	4	4	3	2	4	2	3	2	3	3	4	3	4	4	4	4	5	4	5	3	3	3	3	3
36-40	Femeie	Oltenia	Urban	Studii masterale	Da	3	5	5	3	3	3	3	4	4	2	4	4	Nu	2	4	4	4	3	2	2	4	4	3	3	2	2	3	2	3	2	3	1	3	2	3	4	3	3	2	3	4	1	2	4
18-25	Femeie	Oltenia	Urban	Studii liceale	Da	5	5	4	2	3	3	4	4	4	2	3	3	Nu	4	3	4	3	3	4	4	3	2	4	5	4	4	4	5	5	2	5	5	5	3	4	5	5	5	4	1	4	4	3	2
36-40	Femeie	Oltenia	Rural	Studii universitare	Da	5	5	1	1	1	1	3	4	4	2	2	4	Nu	2	1	2	3	2	5	5	4	1	5	5	5	4	5	5	4	3	5	4	5	4	5	5	5	5	5	5	3	3	5	1
51-55	Bărbat	Oltenia	Urban	Studii masterale	Da	5	5	1	1	1	1	5	5	5	1	5	5	Nu	1	5	1	5	1	3	3	5	3	5	5	5	5	3	4	4	1	5	3	5	4	5	5	3	4	4	3	5	1	5	4
41-45	Bărbat	Oltenia	Urban	Studii universitare	Da	4	3	3	2	2	1	3	3	4	2	4	4	Nu	2	3	2	3	2	3	4	3	2	4	5	4	4	5	4	4	3	4	4	4	4	4	4	4	4	3	4	5	4	3	2
26-30	Bărbat	Oltenia	Rural	Studii universitare	Da	5	4	5	4	2	2	4	4	4	2	3	4	Da	3	2	3	2	3	3	4	3	2	5	5	4	5	5	5	4	5	4	5	5	5	5	4	4	4	3	4	4	4	4	1
46-50	Bărbat	Ardeal	Urban	Studii universitare	Da	3	4	3	2	2	2	5	5	5	1	3	4	Nu	3	4	4	4	1	3	4	4	2	5	5	5	5	5	4	5	4	4	4	4	4	4	4	5	5	5	5	5	3	5	1
61-65	Bărbat	Ardeal	Urban	Studii universitare	Da	3	5	3	3	2	2	3	3	3	4	2	3	Nu	3	3	4	4	3	3	3	3	3	4	4	4	4	3	3	4	3	3	3	3	3	4	4	4	3	3	4	4	3	4	2
36-40	Bărbat	Moldova	Urban	Studii liceale	Da	3	5	3	4	3	3	1	1	1	5	4	2	Nu	1	3	4	5	3	4	5	1	1	5	5	5	4	4	5	5	4	4	5	5	5	5	5	5	5	5	5	5	3	4	1
18-25	Bărbat	Oltenia	Urban	Studii liceale	Da	3	3	1	2	2	1	5	5	5	1	3	4	Nu	3	1	1	1	1	5	5	1	1	3	3	5	5	5	5	5	1	3	3	4	3	4	5	3	5	5	2	5	5	3	4
31-35	Bărbat	Oltenia	Urban	Studii universitare	Da	1	5	3	1	1	2	2	3	4	2	3	4	Nu	2	1	3	4	3	3	5	3	1	4	5	5	4	5	5	5	3	3	3	4	4	4	5	4	4	4	4	3	2	4	1
18-25	Femeie	Oltenia	Rural	Studii universitare	Da	3	4	3	3	2	3	2	3	4	2	3	3	Nu	1	4	5	3	2	4	4	2	2	3	4	3	3	5	4	3	3	3	2	3	4	3	4	3	3	4	3	3	2	3	2
18-25	Femeie	Oltenia	Urban	Studii liceale	Da	5	5	4	4	2	2	2	2	4	3	4	3	Nu	5	2	3	4	5	4	3	2	3	5	5	5	3	3	4	3	3	4	3	4	2	3	4	3	4	4	3	5	4	1	3
31-35	Bărbat	Oltenia	Urban	Studii liceale	Da	1	5	5	3	3	3	5	3	5	1	2	1	Nu știu	2	3	4	5	1	1	2	2	4	5	5	3	3	2	3	2	1	2	1	1	2	2	1	2	2	2	2	2	1	5	5
36-40	Femeie	Oltenia	Rural	Studii universitare	Da	1	5	5	5	5	5	2	2	1	5	5	5	Nu	2	3	5	5	4	4	5	3	1	5	5	5	3	4	5	5	2	4	2	2	5	4	5	5	4	5	3	5	4	5	1
18-25	Femeie	Oltenia	Urban	Studii liceale	Da	4	5	3	3	3	2	3	4	4	3	2	3	Nu	1	1	4	3	3	4	5	3	1	5	5	4	3	5	4	4	4	4	5	4	5	4	4	5	5	5	4	4	5	5	1
31-35	Femeie	Oltenia	Rural	Studii liceale	Da	5	2	4	5	4	4	1	5	3	1	3	5	Nu	5	1	5	4	5	1	1	2	5	1	2	1	2	1	1	1	1	2	1	1	3	5	5	1	1	3	1	1	2	1	5
26-30	Femeie	Oltenia	Urban	Studii universitare	Da	3	1	5	5	5	5	1	1	1	2	1	3	Da	2	3	3	3	3	2	4	4	2	5	5	5	5	5	5	5	3	5	3	3	4	3	4	4	3	3	3	4	4	4	1
18-25	Femeie	Oltenia	Rural	Studii universitare	Da	5	5	3	1	5	1	5	5	5	1	3	4	Nu	3	5	5	5	5	3	3	3	3	5	5	5	1	3	3	5	1	5	3	5	2	4	4	4	3	5	3	3	1	3	1
46-50	Bărbat	Oltenia	Urban	Studii doctorale	Da	3	4	3	2	1	1	4	4	4	2	4	1	Nu	1	2	4	2	2	3	3	4	3	4	4	5	4	3	4	4	5	3	1	4	2	4	4	4	4	4	3	4	4	5	1
41-45	Bărbat	Oltenia	Urban	Studii masterale	Da	4	5	3	3	2	2	3	4	4	1	4	4	Nu	2	4	4	4	4	3	3	3	3	5	5	4	4	4	4	5	3	3	3	3	4	4	4	4	4	4	4	4	3	4	2
31-35	Femeie	Oltenia	Rural	Studii masterale	Da	3	5	3	3	2	2	3	3	3	2	3	4	Nu știu	1	3	3	3	3	4	4	3	2	4	5	4	2	4	3	4	3	3	2	3	4	4	4	4	4	4	2	5	2	3	2
18-25	Femeie	Oltenia	Urban	Studii universitare	Da	3	4	4	3	4	2	2	3	2	2	3	3	Nu	2	4	3	4	3	4	4	2	2	3	4	3	3	3	3	3	3	4	3	4	3	3	4	3	4	4	2	3	2	3	3
31-35	Femeie	Oltenia	Urban	Studii liceale	Da	2	5	3	3	5	5	2	3	3	3	3	2	Nu știu	3	2	1	2	2	2	3	5	3	3	3	2	1	2	2	1	1	2	1	1	2	2	2	2	2	2	1	1	1	1	2
18-25	Bărbat	Oltenia	Rural	Studii liceale	Da	2	5	2	2	2	2	5	5	5	1	4	5	Nu	4	1	2	3	3	4	4	5	2	5	5	5	4	4	5	5	5	4	4	4	4	4	4	5	4	4	5	3	4	5	1
18-25	Femeie	Oltenia	Urban	Studii universitare	Da	3	5	2	4	4	4	2	2	2	3	3	3	Nu	2	3	3	4	3	4	3	3	3	3	4	4	4	3	3	3	3	3	3	4	4	4	3	3	3	3	3	4	3	3	3
46-50	Femeie	Oltenia	Urban	Studii universitare	Da	4	4	4	2	3	3	4	4	5	1	4	4	Da	3	4	3	4	4	4	4	3	2	4	5	4	4	4	4	5	4	5	5	4	4	4	4	5	5	4	5	5	4	5	1
18-25	Bărbat	Oltenia	Urban	Studii universitare	Da	5	5	1	1	2	2	5	5	5	2	4	4	Nu	4	2	2	2	1	3	3	4	3	3	3	3	4	1	2	2	3	4	3	3	2	2	3	4	3	4	3	4	3	4	3
31-35	Bărbat	Oltenia	Urban	Studii masterale	Da	5	4	3	3	3	2	3	4	5	1	5	5	Nu	1	5	4	5	2	3	4	2	2	5	5	5	5	5	5	5	5	5	4	5	4	5	5	5	5	5	5	5	5	5	5
18-25	Bărbat	Oltenia	Rural	Studii universitare	Da	2	3	3	3	2	3	3	3	3	3	3	3	Nu știu	3	3	3	4	3	5	5	1	1	5	5	4	4	4	5	5	2	3	3	4	5	4	4	5	5	1	4	5	4	2	1
46-50	Femeie	Oltenia	Urban	Studii liceale	Da	5	4	3	2	1	1	5	5	5	1	3	4	Nu	3	5	3	5	1	3	4	4	2	4	4	5	5	4	4	4	1	4	3	3	4	4	4	4	4	4	3	4	3	3	1
18-25	Femeie	Bucovina	Urban	Studii liceale	Da	4	4	3	2	2	2	4	4	4	2	4	4	Nu	4	3	3	4	4	3	2	3	4	4	4	2	5	3	2	2	5	4	3	4	3	2	2	3	4	3	2	1	4	4	3
31-35	Bărbat	Oltenia	Urban	Studii universitare	Da	2	5	2	4	3	2	1	1	1	1	1	1	Da	2	1	5	5	1	4	5	5	1	5	5	5	5	5	5	5	4	5	5	5	5	5	4	5	5	5	5	5	2	2	1
46-50	Bărbat	Oltenia	Urban	Studii liceale	Da	3	5	5	5	1	1	1	1	2	5	1	1	Nu	5	5	5	5	1	4	4	2	2	5	5	5	5	5	5	5	3	5	3	4	5	5	5	5	5	5	5	5	3	4	1
41-45	Bărbat	Oltenia	Rural	Studii universitare	Da	4	3	2	1	1	1	3	4	4	2	2	3	Nu	1	3	3	5	3	3	4	2	2	4	4	4	4	4	4	5	4	4	4	4	4	4	4	4	4	4	4	4	4	4	2
18-25	Femeie	Oltenia	Urban	Studii liceale	Da	4	5	2	4	3	5	5	3	2	4	2	3	Nu	3	3	4	3	4	4	5	5	1	5	5	5	5	3	3	3	2	3	4	3	5	5	5	5	5	5	4	2	4	3	3
46-50	Femeie	Ardeal	Urban	Studii universitare	Da	4	4	3	2	1	2	4	5	3	3	2	4	Nu	4	4	4	2	2	4	5	1	1	4	3	4	4	3	4	4	4	4	3	4	4	4	4	4	4	5	4	5	3	5	1
26-30	Femeie	Oltenia	Urban	Studii universitare	Da	5	5	3	3	2	1	4	4	4	1	3	3	Da	1	4	3	5	4	3	5	5	1	5	5	5	3	4	4	5	5	3	3	5	3	4	4	5	4	5	5	2	1	3	4
18-25	Bărbat	Oltenia	Urban	Studii liceale	Da	2	5	5	5	1	1	5	5	5	1	5	5	Da	5	5	5	5	1	5	5	1	1	3	3	5	5	5	5	5	5	5	5	4	3	3	5	3	1	3	1	5	5	5	4
31-35	Femeie	Oltenia	Rural	Studii universitare	Da	3	4	4	3	2	2	2	2	3	3	3	3	Nu	1	1	2	3	3	4	5	2	1	5	5	5	3	4	5	5	4	5	3	4	4	4	5	5	5	4	4	4	3	3	1
18-25	Bărbat	Oltenia	Rural	Studii liceale	Da	4	5	2	2	1	1	3	3	2	4	4	5	Nu	2	4	4	5	3	4	3	4	3	5	5	4	4	3	4	5	4	4	4	5	3	4	5	5	5	5	4	4	3	2	2
18-25	Bărbat	Oltenia	Urban	Studii liceale	Da	1	5	1	1	1	1	5	5	5	1	5	5	Nu știu	1	1	1	1	1	5	5	5	1	5	5	5	5	5	5	5	5	5	5	5	5	5	5	5	5	5	5	5	5	5	1
18-25	Femeie	Oltenia	Rural	Studii liceale	Da	4	4	3	4	4	3	2	4	2	5	3	5	Nu	4	2	2	3	1	3	4	4	2	4	3	4	3	4	5	5	3	5	4	4	4	3	3	4	5	3	2	4	3	3	2
18-25	Femeie	Oltenia	Urban	Studii liceale	Da	3	3	4	2	3	3	4	4	4	2	4	4	Nu	4	3	4	4	3	4	5	2	1	5	5	5	4	5	5	5	4	4	4	5	5	5	5	5	5	5	4	5	5	5	1
26-30	Bărbat	Oltenia	Urban	Studii masterale	Nu	1	5	1	2	1	1	5	5	5	1	5	3	Nu	5	1	1	1	1	5	5	1	1	5	5	5	5	5	5	5	5	5	5	5	5	5	5	5	5	5	5	5	5	5	1
26-30	Bărbat	Oltenia	Urban	Studii masterale	Da	5	5	2	1	1	1	5	3	5	1	1	2	Nu	1	1	2	4	1	2	3	3	3	2	3	2	3	3	3	3	4	3	5	5	5	5	5	3	4	2	3	1	2	1	1
18-25	Femeie	Oltenia	Urban	Studii universitare	Da	4	5	5	5	1	3	5	5	4	5	4	4	Nu	5	2	5	5	1	3	4	5	2	5	5	5	3	5	5	5	4	5	3	5	1	5	5	5	5	5	4	5	3	5	1
18-25	Bărbat	Oltenia	Urban	Studii liceale	Nu	1	5	3	2	1	1	5	5	5	1	3	3	Nu știu	2	1	3	1	1	3	5	1	1	5	5	5	5	5	3	4	2	2	3	5	3	3	3	5	5	5	5	5	3	5	1
18-25	Bărbat	Oltenia	Rural	Studii liceale	Da	1	3	2	2	2	2	3	4	3	3	4	4	Nu știu	3	1	2	1	2	4	5	3	1	5	5	5	5	4	4	5	5	4	4	4	4	4	4	5	5	5	4	5	4	5	1
18-25	Bărbat	Oltenia	Urban	Studii liceale	Da	5	3	1	1	1	1	5	5	5	1	5	5	Nu	5	1	2	2	1	3	5	3	1	5	5	5	5	4	5	5	5	5	3	5	2	5	3	5	4	3	4	4	5	5	2
18-25	Femeie	Muntenia	Urban	Studii universitare	Nu	2	5	4	3	4	4	4	4	4	3	3	3	Da	4	1	3	5	5	3	2	3	4	3	3	3	2	3	3	3	2	3	3	3	2	3	3	3	3	2	2	3	2	3	2
18-25	Femeie	Muntenia	Urban	Studii universitare	Nu	2	5	4	3	4	4	4	4	4	3	3	3	Da	4	1	3	5	5	3	2	3	4	3	3	3	2	3	3	3	2	3	3	3	2	3	3	3	3	2	2	3	2	3	2
26-30	Femeie	Oltenia	Urban	Studii masterale	Da	5	5	5	5	5	5	5	5	1	1	2	3	Nu știu	3	2	5	5	1	2	4	1	2	3	3	5	5	5	4	2	1	5	3	5	4	5	5	5	5	5	5	5	3	3	2
36-40	Femeie	Oltenia	Urban	Studii masterale	Da	3	5	5	2	3	3	3	3	3	3	4	4	Nu	1	3	5	5	1	3	4	5	2	4	5	5	4	4	4	5	4	4	4	4	3	4	4	4	4	4	5	4	5	5	4
18-25	Femeie	Muntenia	Urban	Studii universitare	Nu	2	5	4	3	4	4	4	4	4	3	3	3	Da	4	1	3	5	5	3	2	3	4	3	3	3	2	3	3	3	2	3	3	3	2	3	3	3	3	2	2	3	2	3	2
18-25	Bărbat	Oltenia	Rural	Studii masterale	Da	3	5	4	3	3	3	3	4	3	2	4	3	Nu	4	5	5	5	5	3	4	4	2	3	4	4	3	3	3	5	1	3	3	3	3	3	3	4	3	3	3	3	3	3	1
31-35	Femeie	Oltenia	Urban	Studii universitare	Da	5	5	1	1	1	1	3	3	4	3	3	4	Da	1	1	1	3	1	4	5	1	1	5	5	5	5	5	5	5	5	5	5	5	4	5	5	5	5	5	5	5	5	5	1
31-35	Bărbat	Oltenia	Urban	Studii universitare	Nu	2	5	5	3	3	3	3	3	3	3	3	3	Da	2	3	3	3	3	3	3	3	3	3	3	3	3	3	3	4	4	4	4	3	3	3	3	3	3	3	3	3	3	3	3
18-25	Femeie	Oltenia	Rural	Studii liceale	Da	5	5	4	3	4	4	5	5	5	1	4	4	Da	1	2	2	5	5	5	5	3	1	5	5	5	4	5	4	4	4	5	5	4	4	5	4	4	5	5	5	5	4	5	1
18-25	Femeie	Oltenia	Rural	Studii liceale	Da	4	4	3	4	3	3	3	4	4	2	3	5	Da	3	3	4	4	3	4	5	2	1	5	5	5	5	5	4	5	4	5	4	5	4	4	5	5	5	5	4	5	4	5	2
26-30	Bărbat	Oltenia	Rural	Studii liceale	Da	2	5	5	4	5	5	3	3	2	3	1	5	Nu	4	3	4	5	4	3	3	3	3	3	4	5	3	4	4	4	3	3	3	4	3	4	4	4	4	4	3	5	1	5	1
46-50	Femeie	Oltenia	Urban	Studii universitare	Da	3	3	2	2	2	2	3	3	4	4	3	3	Nu	3	2	3	4	2	4	4	2	2	4	4	4	4	4	4	5	5	5	4	4	3	4	4	5	4	3	3	5	3	5	1
36-40	Bărbat	Ardeal	Urban	Studii universitare	Da	1	5	3	2	3	3	3	1	3	3	5	1	Da	1	5	4	5	5	2	4	1	2	5	5	5	4	5	5	5	4	3	4	4	5	5	5	4	4	4	4	4	3	3	1
46-50	Bărbat	Oltenia	Rural	Studii liceale	Da	3	5	1	1	1	1	1	1	1	5	3	4	Nu	3	5	3	5	2	2	5	2	1	5	5	5	5	4	4	5	1	4	2	5	5	4	4	5	5	4	4	5	2	3	1
41-45	Bărbat	Oltenia	Urban	Studii liceale	Da	5	5	3	1	1	2	4	4	4	4	3	3	Nu	3	1	3	1	1	5	4	4	2	5	5	5	5	4	5	4	4	4	4	4	5	4	5	5	4	5	4	4	4	4	1
41-45	Femeie	Oltenia	Rural	Studii masterale	Da	1	5	5	1	1	1	1	1	1	5	1	1	Nu	1	1	5	5	1	4	5	1	1	5	5	4	5	4	5	5	2	4	5	4	4	4	5	5	5	5	5	5	4	2	1
31-35	Bărbat	Oltenia	Urban	Studii liceale	Da	3	5	1	1	1	1	3	5	5	1	1	5	Nu	1	5	1	5	1	3	4	2	2	5	5	5	4	4	5	5	4	5	4	4	4	5	5	5	5	5	4	5	3	5	1
36-40	Femeie	Oltenia	Rural	Studii universitare	Da	4	4	3	3	3	4	3	4	3	3	3	3	Nu	4	3	4	4	4	3	3	4	3	3	3	4	3	4	3	3	3	3	3	3	3	3	3	3	3	4	3	3	4	4	3
36-40	Bărbat	Oltenia	Urban	Studii liceale	Da	5	5	2	3	1	1	1	1	3	2	3	3	Nu	3	1	2	3	1	3	5	1	1	5	5	5	5	5	5	5	5	5	5	5	4	5	5	5	5	5	2	5	2	5	1
41-45	Bărbat	Oltenia	Urban	Studii universitare	Da	3	5	3	1	2	2	3	3	4	2	5	3	Nu	1	3	2	4	2	3	3	4	3	5	5	5	4	4	4	5	3	4	3	5	3	4	4	5	5	5	5	4	4	5	1
41-45	Bărbat	Oltenia	Urban	Studii liceale	Da	1	4	4	2	1	1	3	3	3	3	3	3	Nu știu	3	3	3	4	3	4	3	3	3	5	5	4	3	4	4	4	3	4	4	4	4	4	3	4	4	4	4	5	5	5	3
36-40	Bărbat	Oltenia	Rural	Studii universitare	Da	1	5	2	5	3	2	3	3	5	1	1	3	Nu știu	4	2	5	5	4	1	4	4	2	5	5	3	3	3	3	5	2	4	3	3	3	4	3	5	4	1	2	3	2	2	3
18-25	Bărbat	Oltenia	Urban	Studii liceale	Da	3	5	1	2	2	4	3	4	3	3	3	3	Da	3	3	3	3	3	3	4	3	2	5	5	5	4	3	5	5	3	3	3	3	3	3	3	3	3	3	3	3	3	3	3
18-25	Femeie	Oltenia	Urban	Studii universitare	Da	5	5	3	3	3	2	4	4	3	3	3	4	Nu	4	4	4	5	4	3	2	5	4	3	2	4	3	2	3	3	3	4	3	3	4	4	3	3	3	3	4	3	4	3	3
18-25	Femeie	Oltenia	Urban	Studii liceale	Da	4	5	2	1	4	2	5	5	4	2	3	4	Nu	2	3	4	5	4	4	3	1	3	5	3	3	4	2	1	5	4	5	5	3	1	2	1	4	5	1	4	5	3	4	4
18-25	Bărbat	Oltenia	Rural	Studii liceale	Da	2	4	5	3	3	2	3	3	3	3	3	3	Nu	1	2	3	4	4	3	4	2	2	5	5	3	4	5	3	4	3	3	3	3	2	3	3	4	3	3	3	4	4	3	2
Peste 65	Femeie	Moldova	Urban	Studii liceale	Da	2	5	5	5	3	3	3	3	2	2	3	1	Nu	1	5	5	5	3	5	4	3	2	3	5	2	1	1	2	3	2	1	1	1	1	1	1	1	4	1	1	5	1	5	5
18-25	Bărbat	Oltenia	Urban	Studii universitare	Da	5	3	3	3	2	2	3	2	2	4	2	4	Nu	1	5	5	5	3	1	1	5	5	5	5	2	2	1	3	2	1	1	4	2	3	3	5	3	5	5	3	2	1	1	1
36-40	Femeie	Muntenia	Urban	Studii masterale	Da	5	5	3	2	1	1	2	3	3	3	2	2	Nu	3	5	5	2	2	3	3	3	3	5	5	5	5	5	5	3	4	5	4	5	4	4	5	5	5	5	5	5	5	5	1
18-25	Bărbat	Oltenia	Rural	Studii masterale	Da	4	5	1	2	2	1	4	4	4	1	5	4	Da	4	4	3	3	3	4	3	4	3	5	3	3	4	3	3	4	3	4	3	3	5	4	5	5	5	5	5	5	5	5	1
36-40	Bărbat	Oltenia	Rural	Studii liceale	Nu	1	1	2	5	1	1	5	5	5	1	1	1	Da	1	1	1	1	1	5	5	2	1	5	5	5	5	5	5	5	5	5	5	5	5	5	5	5	5	5	5	5	5	5	5
26-30	Bărbat	Oltenia	Rural	Studii liceale	Da	3	4	4	5	4	4	1	1	1	5	1	1	Nu	1	5	5	5	3	1	2	3	4	1	4	4	2	3	4	4	3	3	3	4	4	4	4	5	5	5	5	5	3	4	1
41-45	Bărbat	Oltenia	Rural	Studii universitare	Da	4	5	2	1	2	1	4	4	4	1	4	4	Nu	3	5	4	5	3	2	3	3	3	5	5	5	4	4	4	4	3	4	3	4	3	4	4	4	4	4	4	5	3	4	1
61-65	Femeie	Crișana	Urban	Studii universitare	Da	2	5	5	2	1	1	3	3	4	4	2	2	Da	1	5	4	5	3	1	3	2	3	4	5	5	3	4	4	4	4	5	3	3	1	4	4	4	5	4	5	5	3	5	3
36-40	Bărbat	Oltenia	Rural	Studii universitare	Da	5	5	3	3	3	1	5	5	5	1	3	5	Nu	4	3	3	4	2	4	5	2	1	5	5	5	5	5	5	5	4	5	3	4	5	5	5	4	5	5	4	4	2	4	2
18-25	Femeie	Oltenia	Rural	Studii universitare	Da	5	5	5	5	5	5	5	5	5	5	5	5	Da	5	5	5	5	5	5	5	5	1	5	5	5	5	5	5	5	5	5	5	5	5	5	5	5	5	5	5	5	5	5	5
18-25	Femeie	Oltenia	Urban	Studii universitare	Da	4	5	3	3	5	5	4	4	4	4	4	4	Nu	3	1	3	3	2	5	5	1	1	4	4	5	4	5	5	5	4	5	5	5	1	4	5	5	5	1	5	5	3	3	1
36-40	Bărbat	Oltenia	Rural	Studii liceale	Da	3	5	3	3	3	3	5	5	5	2	4	3	Nu	5	5	4	5	5	5	5	5	1	5	5	5	5	5	5	5	5	5	5	5	5	5	5	5	5	5	5	5	5	5	5
26-30	Femeie	Ardeal	Urban	Studii universitare	Da	3	5	2	2	2	2	3	4	4	1	3	4	Nu	3	2	3	4	1	3	4	2	2	5	5	4	5	5	5	5	4	4	5	4	5	5	5	5	5	5	5	5	5	5	1
18-25	Femeie	Moldova	Urban	Studii universitare	Da	5	4	3	2	1	1	4	4	5	1	3	3	Nu	3	5	3	3	4	3	5	1	1	4	5	3	4	5	4	3	5	5	5	5	4	5	4	3	4	5	4	4	4	4	2
51-55	Bărbat	Oltenia	Urban	Studii liceale	Da	1	1	1	1	1	1	5	3	5	1	1	2	Nu știu	2	1	1	2	1	1	5	1	1	5	5	5	5	5	5	5	5	5	5	5	5	5	5	5	5	5	5	5	5	5	1
31-35	Femeie	Oltenia	Urban	Studii masterale	Da	4	5	1	2	2	2	1	1	1	5	1	1	Nu	1	5	5	3	3	5	5	1	1	4	5	4	4	5	4	5	3	4	3	5	5	4	5	5	5	5	3	4	3	1	1
26-30	Femeie	Moldova	Urban	Studii masterale	Da	4	5	3	2	1	1	5	5	5	1	4	4	Nu	3	4	5	4	4	4	5	1	1	4	4	4	4	5	5	5	4	4	4	4	4	4	4	4	4	4	4	4	4	4	3
18-25	Femeie	Oltenia	Rural	Studii liceale	Da	5	5	1	1	1	1	5	5	5	4	3	4	Nu	4	1	1	3	1	4	5	1	1	5	5	5	5	5	5	5	5	5	4	5	5	5	5	5	5	5	5	5	4	5	2
